# Supplementary material for: Development and validation of scales for speaking self-efficacy: Constructs, sources, and relations
Source: PLoS One. 2024 Jan 29;19(1):e0297517. doi: 10.1371/journal.pone.0297517 (PMC10824441; doi:10.1371/journal.pone.0297517)
Supplement: S1 Data — (XLSX) [file pone.0297517.s004.xlsx]

## Sheet: Study1-efa
Number	Age	Gender	Major	LLE	LSE1	LSE2	LSE3	LSE4	LSE5	SRE1	SRE2	SRE3	DSE1	DSE2	DSE3	PSE1	PSE2	PSE3	PSE4
1	18	female	Medicine	11	3	3	3	3	3	3	5	4	3	3	5	5	4	3	4
2	19	male	Liberal	12	3	3	3	3	3	3	4	3	3	3	3	5	3	3	4
3	19	female	Science	13	3	3	3	2	2	3	5	5	4	3	5	5	4	4	4
4	20	male	Engineering	11	2	2	2	1	2	5	5	3	2	3	2	5	3	2	1
5	19	male	Engineering	10	4	6	3	5	4	3	5	6	3	3	4	6	6	5	5
6	20	male	Science	13	2	2	2	2	1	6	5	5	3	2	4	2	2	1	1
7	19	male	Science	13	4	4	3	3	4	3	5	3	3	3	3	4	4	4	4
8	19	male	Medicine	12	3	3	3	3	1	4	2	3	4	3	5	4	4	4	4
9	19	male	Science	7	3	5	3	3	3	4	6	4	3	3	3	3	3	3	4
10	18	female	Liberal	13	5	4	4	3	3	4	5	5	3	3	4	4	4	4	5
11	19	female	Science	12	5	5	4	5	5	4	5	4	6	6	6	6	6	6	6
12	18	female	Liberal	10	4	4	3	3	3	4	5	4	3	4	5	5	4	4	5
13	20	female	Liberal	10	2	2	2	2	2	2	3	3	2	2	3	4	4	5	5
14	20	male	Liberal	11	6	6	6	3	3	6	6	6	2	2	4	6	3	3	6
15	20	male	Medicine	15	3	3	2	1	2	2	2	6	3	2	1	3	3	3	2
16	20	male	Science	10	4	4	5	5	5	6	5	5	5	5	5	5	5	6	7
17	19	female	Science	11	5	5	4	4	5	4	5	5	4	4	4	5	5	4	7
18	20	male	Science	12	3	5	3	3	2	5	6	6	3	2	1	6	4	4	4
19	18	female	Science	11	5	6	4	3	5	4	6	5	3	3	3	5	3	3	4
20	19	male	Liberal	11	3	5	3	3	3	4	5	5	5	5	3	5	5	4	4
21	18	female	Science	8	6	5	4	3	3	5	4	4	5	5	5	4	5	4	4
22	18	male	Medicine	15	4	4	3	3	3	3	5	5	3	3	2	4	3	3	5
23	19	male	Engineering	10	3	3	2	1	2	2	2	4	3	3	2	2	3	2	3
24	18	male	Science	11	4	3	3	2	3	5	5	3	2	2	3	5	4	3	6
25	21	male	Science	12	5	5	4	4	4	4	6	5	4	4	6	5	5	5	7
26	19	male	Science	13	3	3	3	2	3	5	5	4	4	4	3	5	5	5	7
27	20	male	Science	7	4	3	2	3	4	4	6	4	3	3	2	2	2	2	5
28	19	male	Engineering	11	2	2	2	2	3	2	3	2	2	2	2	5	4	2	3
29	19	female	Liberal	11	4	5	4	4	6	5	6	6	6	4	6	5	6	6	6
30	18	female	Liberal	12	4	5	2	2	2	4	5	5	3	3	4	5	4	3	3
31	20	male	Engineering	13	6	6	3	5	6	7	5	5	6	6	7	7	7	6	7
32	18	male	Liberal	10	4	3	3	3	5	4	5	5	3	3	5	4	4	4	5
33	18	female	Medicine	11	3	4	4	3	4	4	4	4	3	3	3	2	3	3	3
34	18	female	Science	10	4	4	5	3	3	3	5	5	4	4	4	3	5	5	5
35	19	female	Medicine	11	3	6	4	4	4	5	4	3	2	2	4	5	4	4	4
36	19	male	Engineering	14	4	5	4	3	3	3	3	4	4	4	4	4	3	3	4
37	20	male	Engineering	10	5	6	2	3	3	6	6	3	6	5	7	3	3	3	6
38	20	female	Medicine	11	3	3	2	2	3	1	1	2	2	2	2	2	2	2	2
39	19	female	Medicine	11	6	7	5	5	6	6	6	6	6	6	6	6	6	6	6
40	19	male	Engineering	11	6	5	6	6	4	6	5	5	3	3	3	4	5	5	5
41	18	female	Liberal	12	5	5	5	5	5	4	6	6	4	4	6	7	6	6	5
42	18	female	Liberal	10	3	3	2	2	3	5	6	5	1	1	2	3	3	3	4
43	19	female	Liberal	10	4	4	3	3	3	3	5	5	3	3	4	4	4	4	4
44	18	male	Science	9	3	3	2	2	2	4	4	5	3	3	4	4	4	4	3
45	19	male	Science	11	5	4	2	2	5	6	6	7	6	5	7	4	6	6	6
46	18	male	Medicine	10	2	2	2	2	2	3	5	5	3	3	3	3	3	3	3
47	19	female	Engineering	11	3	3	3	3	3	3	5	4	3	3	3	4	3	3	3
48	18	male	Engineering	10	4	4	3	3	3	3	3	3	3	2	4	4	3	3	5
49	19	male	Medicine	11	6	6	5	3	3	3	5	5	3	3	5	5	4	4	4
50	19	female	Liberal	9	5	5	5	5	6	5	5	6	6	6	6	6	6	6	6
51	20	female	Medicine	14	2	3	1	2	3	2	3	4	2	2	3	3	2	2	2
52	19	male	Medicine	14	3	3	3	2	3	3	4	5	3	3	5	5	4	4	4
53	18	female	Engineering	7	4	4	1	1	1	6	4	2	7	7	7	7	3	3	5
54	20	female	Liberal	11	5	5	4	3	3	4	5	4	3	3	2	2	2	2	3
55	18	male	Engineering	10	3	3	2	3	2	4	4	5	4	3	3	3	3	3	4
56	19	male	Engineering	12	4	3	3	2	4	6	5	5	5	4	4	5	5	3	4
57	19	female	Medicine	8	4	5	3	2	3	3	5	5	3	3	5	5	3	3	4
58	19	female	Liberal	11	6	4	4	6	6	6	6	5	4	4	6	6	6	7	6
59	19	male	Medicine	10	6	6	6	5	5	4	6	6	5	5	4	6	5	5	5
60	18	male	Liberal	10	5	4	3	1	2	7	6	6	4	3	5	6	6	4	6
61	18	male	Engineering	11	5	5	5	3	3	6	7	5	5	5	4	4	6	6	7
62	18	male	Liberal	10	2	4	3	2	3	3	4	4	3	2	3	3	4	3	4
63	19	male	Engineering	12	2	5	3	4	4	4	5	5	4	4	5	4	3	2	2
64	19	male	Liberal	13	3	3	3	3	5	3	5	5	2	2	2	3	2	2	4
65	19	female	Medicine	12	3	2	2	3	3	3	5	5	3	3	4	5	5	4	4
66	19	male	Engineering	11	4	4	3	3	3	5	4	4	3	3	4	5	5	3	4
67	19	male	Engineering	12	4	5	3	3	2	4	6	2	5	4	5	3	4	3	2
68	19	female	Engineering	9	6	5	5	3	7	6	6	6	5	5	7	7	7	7	7
69	20	male	Engineering	10	4	5	4	4	4	5	6	6	5	3	5	4	4	4	4
70	19	male	Engineering	5	4	4	3	2	2	4	6	3	3	3	4	4	4	4	4
71	19	male	Engineering	12	4	5	2	3	3	4	4	5	3	3	2	5	5	4	3
72	18	male	Engineering	11	4	4	3	3	3	3	5	5	3	3	3	4	3	3	3
73	18	female	Liberal	11	3	3	3	2	2	5	5	3	2	2	2	2	4	4	3
74	18	male	Engineering	12	4	5	2	3	3	3	4	4	3	2	2	3	4	3	3
75	17	male	Engineering	13	4	5	2	3	6	4	5	7	2	2	2	5	5	5	5
76	19	male	Engineering	8	4	4	3	3	3	3	5	5	3	4	3	3	3	4	7
77	20	male	Science	11	4	4	4	3	3	3	5	5	3	3	3	3	4	4	4
78	20	male	Engineering	12	4	4	4	4	3	3	4	4	3	3	3	3	3	3	3
79	18	male	Engineering	11	3	4	3	3	3	3	5	4	3	3	5	3	3	3	3
80	19	male	Engineering	9	4	5	1	3	4	2	2	3	2	1	2	6	3	2	3
81	19	male	Engineering	12	1	4	2	3	3	2	2	3	1	1	1	1	2	2	3
82	20	male	Engineering	11	1	3	2	2	2	1	3	5	1	1	1	2	1	1	3
83	19	male	Engineering	11	2	3	2	2	2	3	5	6	2	2	2	3	2	3	3
84	19	female	Science	11	6	6	5	3	3	4	5	5	5	5	6	5	5	4	6
85	19	male	Engineering	10	5	5	5	4	4	5	6	4	5	5	6	5	5	5	5
86	19	male	Engineering	13	5	5	3	2	2	3	5	3	2	2	3	3	2	2	2
87	19	male	Engineering	10	4	5	3	2	3	4	6	5	3	3	4	4	3	2	4
88	19	male	Engineering	10	4	4	3	3	5	5	3	3	3	3	4	4	4	4	4
89	18	male	Engineering	7	3	4	2	2	2	2	3	3	3	3	3	4	5	5	5
90	19	female	Liberal	12	6	6	5	5	6	5	6	6	6	6	6	6	5	5	5
91	18	male	Science	11	3	4	3	5	5	5	3	4	5	5	5	4	3	4	5
92	21	female	Engineering	13	5	4	4	3	5	5	5	4	4	4	6	6	6	6	6
93	20	male	Engineering	11	4	4	3	3	3	6	6	4	3	3	5	4	4	4	5
94	20	female	Liberal	10	5	3	3	3	3	6	6	6	3	3	5	5	5	5	5
95	19	female	Liberal	10	2	2	2	2	2	2	3	4	2	2	2	3	3	3	5
96	18	female	Liberal	11	2	3	1	2	4	3	3	5	3	2	1	4	3	2	2
97	19	female	Liberal	10	4	4	3	4	3	3	5	4	3	3	3	4	3	3	3
98	18	female	Liberal	14	4	4	3	3	5	4	5	5	3	3	2	6	4	6	6
99	18	male	Medicine	10	2	3	2	2	2	3	5	5	2	2	3	3	4	4	4
100	19	male	Engineering	12	3	3	6	3	3	5	5	4	3	3	4	3	4	3	6
101	19	female	Liberal	10	5	5	3	3	3	5	4	4	4	3	4	4	4	4	5
102	19	female	Liberal	11	4	4	4	4	4	4	6	5	3	4	3	3	3	3	6
103	19	female	Liberal	10	4	4	4	4	4	5	5	4	3	3	3	4	4	4	4
104	18	male	Science	7	3	4	2	5	4	3	4	6	4	4	5	6	3	3	4
105	19	male	Engineering	10	4	5	4	3	3	3	5	5	4	4	3	4	5	6	6
106	19	male	Engineering	11	4	4	3	3	3	3	4	5	2	2	3	4	4	3	3
107	19	male	Liberal	10	2	2	3	4	4	3	5	5	4	3	3	4	4	4	5
108	19	female	Liberal	10	4	4	3	3	3	3	5	5	4	4	3	4	4	4	4
109	20	female	Engineering	10	4	4	3	2	2	4	5	5	2	2	4	3	3	3	3
110	18	female	Engineering	6	4	4	3	3	3	4	3	5	3	3	4	4	4	4	4
111	19	male	Engineering	11	1	1	1	1	1	1	2	2	1	1	1	2	2	2	2
112	19	male	Engineering	10	4	4	3	3	3	3	5	5	3	3	3	3	3	3	3
113	18	male	Science	15	4	5	3	2	5	4	5	6	4	4	5	6	5	5	5
114	19	male	Engineering	12	2	2	6	4	4	4	5	5	2	2	3	5	3	2	4
115	21	male	Medicine	12	2	4	3	4	4	4	6	6	4	4	4	5	5	5	5
116	21	male	Engineering	12	5	5	5	5	5	6	6	5	5	5	4	4	4	3	5
117	19	male	Engineering	11	4	5	4	4	5	5	5	6	5	5	6	6	5	5	5
118	18	male	Science	10	3	1	1	1	1	1	1	6	4	2	2	2	4	5	6
119	20	male	Engineering	13	3	5	3	3	7	5	7	7	5	5	7	4	4	4	4
120	21	male	Science	13	2	2	2	1	2	1	1	4	1	2	4	4	2	2	2
121	19	female	Liberal	7	5	5	4	4	4	5	6	6	4	4	3	4	5	4	4
122	19	female	Engineering	13	5	6	5	5	5	6	6	5	5	6	6	7	6	6	6
123	18	male	Engineering	11	5	5	4	4	3	4	5	4	3	3	4	5	5	4	5
124	19	male	Engineering	10	4	4	3	2	4	5	5	5	4	3	4	4	4	5	4
125	19	male	Engineering	10	2	2	3	2	2	3	5	4	3	2	2	3	2	2	2
126	20	male	Science	9	4	5	5	5	4	5	6	5	4	3	4	5	5	5	5
127	21	male	Engineering	10	6	6	5	5	5	5	7	6	5	7	5	6	6	5	5
128	18	male	Engineering	10	3	3	2	3	3	3	3	4	3	2	3	3	3	3	3
129	20	female	Liberal	13	5	4	3	3	5	4	5	3	5	5	4	4	4	4	5
130	21	female	Liberal	10	5	6	4	4	5	5	5	5	4	4	5	5	4	4	4
131	19	female	Liberal	10	5	5	5	2	4	4	5	5	3	3	3	3	4	5	6
132	19	female	Engineering	12	3	3	3	3	2	4	5	5	3	3	5	5	4	5	4
133	22	female	Engineering	7	3	3	3	3	3	4	5	4	3	3	3	6	4	4	4
134	20	female	Science	10	5	5	6	6	6	7	7	7	7	7	7	7	7	7	6
135	22	female	Engineering	10	3	3	3	2	2	2	2	3	3	2	3	2	2	2	2
136	19	female	Medicine	11	2	2	2	2	2	2	4	6	2	2	2	2	2	2	2
137	20	male	Science	11	4	5	5	4	5	5	6	6	4	3	5	3	5	5	5
138	21	male	Liberal	11	5	5	5	2	3	2	4	4	4	4	3	2	3	4	3
139	19	female	Liberal	12	4	5	4	4	3	3	5	3	3	3	3	4	3	3	3
140	19	female	Science	9	5	6	6	4	5	7	6	6	5	5	5	5	6	6	6
141	19	male	Medicine	8	5	4	5	5	4	6	5	5	4	4	6	5	5	5	6
142	19	male	Science	6	4	5	4	3	4	3	4	5	4	4	5	4	5	6	6
143	17	male	Engineering	8	3	3	5	3	4	5	4	5	3	5	3	5	6	4	4
144	19	male	Engineering	11	4	4	3	4	5	5	5	5	4	3	5	4	5	4	4
145	18	female	Liberal	10	1	1	1	1	2	1	1	4	1	1	1	3	2	2	7
146	19	male	Engineering	10	5	5	5	3	4	4	5	5	5	5	5	5	5	5	5
147	19	male	Science	11	5	5	3	5	5	3	3	5	3	3	3	3	3	4	4
148	20	female	Liberal	10	3	3	3	3	4	4	5	5	3	3	4	5	4	4	4
149	19	male	Medicine	13	5	5	5	4	4	5	5	6	5	4	6	5	4	5	5
150	18	female	Engineering	11	5	5	4	3	2	4	5	4	5	4	4	4	4	4	5
151	19	male	Engineering	13	4	3	2	1	1	4	6	7	5	4	6	6	5	4	7
152	17	female	Liberal	10	4	4	2	5	4	4	3	6	3	2	4	5	3	3	6
153	19	female	Liberal	10	5	6	5	4	4	5	5	5	4	4	5	5	4	4	4
154	19	male	Science	13	2	2	2	2	2	2	2	1	1	1	3	2	1	1	1
155	19	female	Liberal	6	4	5	3	2	3	5	6	5	4	4	6	6	5	4	5
156	19	female	Engineering	12	5	4	3	3	3	4	5	4	3	2	4	3	3	3	3
157	19	female	Liberal	9	3	3	3	3	3	4	4	4	3	3	3	3	3	3	3
158	19	female	Science	12	3	3	2	2	2	2	3	2	2	2	2	4	3	3	3
159	20	male	Medicine	9	5	5	4	3	5	5	4	5	3	3	5	6	7	6	5
160	20	male	Engineering	9	1	1	2	1	3	2	2	4	1	1	3	3	3	2	3
161	20	male	Liberal	6	4	4	2	6	5	1	1	4	1	1	1	1	1	1	4
162	19	male	Engineering	9	1	4	2	4	3	3	3	4	1	1	1	4	4	4	4
163	18	female	Liberal	8	3	3	2	2	2	1	2	2	3	1	2	3	2	2	3
164	20	female	Liberal	13	3	3	2	1	2	3	2	2	2	2	3	4	4	4	4
165	18	female	Liberal	10	3	3	3	3	3	3	5	5	2	2	2	2	4	3	3
166	18	female	Liberal	12	3	3	3	3	4	2	4	3	3	3	2	5	4	4	4
167	18	female	Science	12	3	3	3	3	3	3	4	4	2	2	4	5	3	3	5
168	19	female	Science	14	6	6	5	4	6	5	6	6	5	4	4	5	6	6	6
169	19	female	Liberal	10	5	5	3	2	4	3	5	5	4	4	5	5	4	4	3
170	19	male	Engineering	10	4	4	3	3	5	4	6	6	4	3	5	5	4	4	5
171	19	male	Engineering	12	5	6	4	5	6	4	5	7	4	5	7	7	5	5	6
172	18	female	Liberal	9	4	4	3	3	3	3	5	3	3	3	5	3	3	3	3
173	18	female	Science	11	5	5	4	3	3	5	4	5	4	3	4	5	4	4	5
174	19	male	Engineering	10	6	7	5	6	5	5	6	6	5	6	6	6	5	5	6
175	18	male	Engineering	11	5	5	4	4	4	5	6	6	5	4	5	5	5	4	6
176	18	female	Liberal	7	5	6	4	4	6	6	6	6	5	5	5	6	5	5	5
177	19	male	Engineering	10	5	3	5	5	5	3	5	3	5	5	3	5	5	5	5
178	19	female	Liberal	13	5	5	3	4	5	5	4	5	4	5	4	3	3	3	4
179	18	female	Science	13	2	2	2	3	2	2	4	4	3	3	4	3	4	3	5
180	19	female	Engineering	12	5	5	5	4	4	5	5	5	3	3	5	3	3	5	4
181	19	female	Engineering	12	4	4	4	4	4	4	4	4	3	3	2	3	3	3	3
182	19	female	Medicine	10	5	5	2	3	4	5	4	5	5	4	6	5	5	5	5
183	21	male	Science	11	6	6	5	4	6	6	7	7	6	5	7	7	7	4	6
184	18	female	Medicine	13	4	5	3	4	4	4	6	6	5	3	5	4	5	4	5
185	18	male	Engineering	11	2	1	2	2	2	2	3	6	2	2	4	3	3	3	3
186	19	male	Engineering	10	6	5	4	3	6	6	6	6	6	6	4	5	6	6	6
187	19	male	Engineering	11	4	5	4	4	3	4	4	4	4	3	3	4	4	5	5
188	18	male	Engineering	10	5	5	5	5	6	5	5	5	4	4	4	5	5	4	5
189	19	male	Science	13	3	3	3	3	3	3	5	5	3	3	3	3	2	2	5
190	19	female	Medicine	11	3	3	1	4	4	2	2	2	2	2	2	2	2	4	4
191	20	male	Liberal	11	5	5	5	4	4	4	5	5	5	5	5	4	4	4	5
192	18	male	Liberal	14	6	5	6	5	4	5	6	4	5	6	5	4	5	5	6
193	19	male	Liberal	11	5	5	4	4	5	5	6	7	5	4	4	6	6	5	5
194	19	male	Liberal	13	5	5	4	5	5	6	6	4	5	5	5	5	5	5	5
195	18	male	Engineering	10	4	3	3	3	2	4	4	5	4	3	5	4	4	5	5
196	18	male	Science	11	5	5	4	3	4	3	5	5	5	5	4	4	4	5	5
197	20	female	Liberal	11	4	4	2	2	3	3	3	3	3	3	3	4	4	4	4
198	19	male	Engineering	10	5	4	2	4	3	3	5	4	3	3	4	6	4	4	5
199	18	female	Medicine	10	3	4	2	2	2	5	3	4	4	3	4	4	3	3	4
200	19	male	Engineering	11	2	2	2	3	3	2	2	3	2	2	2	3	2	2	3
201	19	female	Liberal	10	3	3	2	2	2	3	5	5	2	2	3	5	3	4	4
202	18	male	Science	13	2	2	2	2	2	2	3	3	1	2	2	2	2	2	2
203	19	female	Liberal	7	1	2	1	2	2	2	3	3	1	1	3	3	2	2	3
204	18	male	Engineering	11	3	2	3	3	1	4	5	5	3	2	4	4	4	3	5
205	18	female	Liberal	11	3	5	2	2	3	3	5	4	2	3	2	4	3	3	4
206	19	female	Liberal	11	5	5	4	5	6	6	6	5	5	3	3	3	4	4	4
207	19	male	Science	9	3	3	2	2	2	6	6	4	4	2	4	4	5	5	6
208	19	male	Engineering	10	4	4	3	3	3	3	3	3	4	4	3	3	3	4	4
209	19	male	Engineering	10	4	5	3	4	5	6	7	6	5	3	3	4	4	4	5
210	18	female	Science	13	6	6	3	4	6	4	6	6	5	5	7	6	6	6	6
211	19	male	Science	10	5	5	3	4	4	5	6	6	3	2	4	6	5	4	5
212	18	male	Engineering	12	5	5	3	5	4	7	6	4	5	5	6	5	4	4	6
213	19	male	Engineering	12.5	3	3	3	3	3	3	4	3	2	2	2	4	4	3	4
214	18	female	Liberal	10.5	4	4	3	4	6	4	5	5	4	4	5	5	5	4	5
215	19	male	Science	11	4	5	3	3	4	5	6	5	5	4	4	5	5	5	5
216	19	female	Liberal	12	5	5	4	3	6	4	6	4	3	3	5	5	5	5	5
217	18	male	Liberal	13	7	7	5	4	5	7	5	7	7	7	7	7	7	5	7
218	19	male	Science	7	4	4	4	4	4	4	5	4	3	3	4	4	4	3	4
219	20	female	Liberal	11	3	3	3	3	4	5	4	4	4	3	5	4	4	5	5
220	19	female	Medicine	9	5	5	4	6	4	5	6	6	5	6	5	5	5	6	6
221	20	female	Medicine	11	3	4	3	4	4	3	5	4	3	3	4	4	4	4	4
222	18	female	Liberal	10	4	5	4	5	5	3	5	5	3	3	3	3	3	3	3
223	18	male	Medicine	13	6	5	4	5	6	6	4	6	6	6	7	6	6	6	6
224	18	female	Medicine	11	5	5	5	3	3	5	4	5	4	3	3	4	4	5	4
225	19	female	Engineering	10	5	4	5	5	5	4	6	5	5	5	5	4	4	5	4
226	19	female	Medicine	9	6	4	3	3	4	4	4	4	3	3	4	5	4	5	5
227	18	male	Engineering	13	6	5	6	4	4	4	6	4	4	3	4	6	5	6	6

## Sheet: Study1-cfa
Number	Age	Gender	Major	LLE	LSE1	LSE2	LSE3	LSE4	LSE5	SRE1	SRE2	SRE3	DSE1	DSE2	DSE3	PSE1	PSE2	PSE3	PSE4
1	19	male	Science	12	6	6	5	4	4	5	6	6	6	6	4	3	4	5	5
2	19	female	Engineering	14	4	5	5	5	5	4	6	7	5	4	6	6	6	7	7
3	20	female	Liberal	10	3	5	3	4	5	4	5	6	4	4	5	3	3	4	4
4	19	male	Engineering	10	4	3	3	3	4	4	5	4	5	6	6	5	4	1	3
5	18	female	Science	11	4	4	3	4	3	3	5	3	3	3	3	3	3	3	4
6	19	male	Science	7	5	2	3	3	3	2	3	3	1	2	4	4	3	3	4
7	19	female	Medicine	13	5	6	5	5	4	3	5	5	5	4	4	4	4	4	4
8	18	female	Science	10	5	5	3	5	5	3	5	6	3	2	4	4	3	3	3
9	18	male	Engineering	14	1	5	1	1	1	5	5	5	1	1	3	5	1	1	1
10	19	female	Science	11	4	4	3	3	3	5	4	3	5	4	5	4	5	4	4
11	19	male	Engineering	11	3	4	3	3	4	5	5	4	3	5	3	5	3	4	3
12	19	male	Science	8	3	4	3	3	4	3	3	3	3	3	4	3	3	2	4
13	19	male	Engineering	10	4	4	4	4	4	5	5	4	4	4	4	4	4	4	4
14	19	male	Engineering	4	4	4	4	4	4	5	5	5	4	3	5	5	4	4	5
15	19	male	Liberal	8	6	6	6	6	6	5	6	6	6	6	5	4	4	4	7
16	18	male	Science	11	5	7	5	5	5	6	6	6	5	6	5	6	5	5	5
17	19	female	Science	11	5	5	3	3	5	6	6	6	6	5	6	6	5	5	4
18	18	male	Science	8	3	3	3	3	3	3	5	5	3	3	4	4	4	4	4
19	19	female	Science	13	4	4	4	4	5	4	6	6	4	4	5	4	5	5	7
20	18	female	Science	10	4	4	3	4	4	5	6	4	4	4	5	5	4	3	5
21	19	male	Science	11	5	5	4	5	4	4	5	5	5	4	5	5	4	4	4
22	19	female	Science	13	5	5	3	6	5	5	6	6	3	5	5	5	5	6	6
23	18	male	Liberal	10	5	6	6	5	5	6	6	6	6	6	5	6	5	6	5
24	19	male	Medicine	11	4	5	4	4	4	4	6	5	4	3	4	4	3	3	3
25	18	female	Medicine	9	3	3	5	5	4	6	3	6	4	3	5	6	3	5	3
26	20	female	Engineering	11	3	3	2	3	2	2	2	4	1	1	2	2	2	2	4
27	19	female	Engineering	8	7	6	4	5	5	7	7	7	7	5	7	7	7	4	7
28	20	male	Science	10	5	5	5	5	5	4	5	5	5	5	4	4	4	4	5
29	20	male	Liberal	10	4	3	3	3	5	4	6	4	3	3	3	4	4	3	4
30	19	male	Engineering	9	4	4	3	4	5	5	5	5	4	4	5	4	5	5	5
31	19	male	Engineering	15	5	4	3	5	5	5	7	5	4	4	4	4	6	6	5
32	18	male	Liberal	9	4	4	4	4	4	3	3	3	3	4	3	3	3	3	3
33	20	male	Liberal	10	3	3	3	3	3	4	5	5	3	3	3	3	3	3	3
34	19	male	Science	11	5	5	5	5	5	4	5	5	5	5	5	7	7	7	7
35	19	male	Engineering	13	4	5	3	4	4	5	5	5	4	6	5	5	4	3	3
36	18	male	Engineering	8	5	4	3	4	4	5	5	4	4	3	5	4	3	2	4
37	19	female	Science	13	4	3	2	3	6	4	3	6	4	3	5	2	3	3	6
38	20	female	Liberal	10	5	5	4	4	6	5	6	6	5	4	5	6	5	4	4
39	19	male	Engineering	7	3	5	3	4	4	4	5	6	3	4	4	5	3	3	4
40	20	male	Liberal	10	4	6	2	4	4	4	6	6	3	3	5	3	3	3	6
41	18	male	Medicine	10	4	5	1	3	4	5	7	6	3	2	1	6	4	4	6
42	18	female	Science	9	4	5	3	3	5	6	6	6	4	3	3	3	3	5	4
43	18	male	Liberal	13	4	5	3	5	5	6	6	6	4	4	6	6	6	4	5
44	19	female	Science	13	6	6	5	5	5	6	6	6	6	5	6	5	5	5	6
45	19	female	Medicine	10.5	3	4	3	3	3	5	5	5	3	3	4	5	3	3	5
46	18	male	Engineering	7	4	4	3	4	4	4	3	5	3	3	4	4	3	5	4
47	19	female	Engineering	7	5	4	3	3	5	5	6	5	5	4	4	4	5	5	4
48	19	female	Science	11	4	4	3	4	4	5	4	5	5	4	5	5	4	4	6
49	18	male	Science	13	5	5	5	5	5	6	5	6	5	3	4	4	6	6	6
50	18	female	Science	9	4	3	3	3	6	4	6	6	3	3	4	3	2	1	4
51	19	male	Engineering	7	3	2	1	2	2	1	1	3	2	2	2	1	1	1	1
52	18	female	Liberal	11	5	4	3	5	5	2	4	4	2	2	2	4	3	3	3
53	17	female	Liberal	11	4	3	2	2	5	6	6	6	6	5	6	4	5	5	5
54	18	female	Engineering	11	3	3	3	3	3	3	4	5	3	3	4	5	4	5	4
55	19	female	Science	7	2	3	4	2	3	1	1	1	3	2	1	2	1	1	1
56	18	male	Engineering	10	4	6	3	5	6	6	6	6	6	3	5	5	5	5	6
57	17	male	Science	11	4	4	3	4	4	4	5	5	5	5	4	4	5	4	4
58	20	female	Medicine	10	3	4	3	4	5	5	7	6	4	3	4	4	4	4	4
59	19	male	Liberal	13	5	5	4	4	5	4	5	6	5	4	5	5	5	5	5
60	18	female	Science	10	4	4	4	4	4	3	5	5	5	4	3	3	3	4	4
61	19	female	Engineering	10	5	4	4	5	6	6	6	6	4	3	4	4	4	4	4
62	19	female	Science	14	3	3	3	3	3	1	2	2	2	2	2	2	2	1	2
63	19	male	Science	13	5	5	4	5	5	5	6	6	5	5	5	4	4	4	4
64	18	female	Liberal	10	4	5	3	4	5	3	5	5	5	4	4	6	6	6	7
65	19	male	Liberal	14	5	5	3	4	4	4	5	5	4	3	3	3	3	4	3
66	18	female	Science	13	6	5	4	5	5	4	5	6	4	3	4	5	5	4	4
67	19	male	Science	12	5	5	5	5	5	6	6	6	5	4	6	6	6	6	5
68	19	female	Science	10	6	5	6	6	6	7	6	7	7	7	6	7	7	7	7
69	19	female	Medicine	13	3	3	2	4	4	4	5	4	2	2	3	4	3	3	4
70	19	female	Liberal	10	4	4	4	5	4	5	5	5	5	5	5	5	4	4	5
71	18	male	Science	10	6	7	4	6	5	6	7	7	6	5	5	4	3	5	5
72	19	female	Engineering	11	5	4	3	4	4	3	5	5	3	3	4	4	4	3	4
73	18	female	Engineering	11	4	5	3	5	5	4	5	6	4	3	5	5	4	4	4
74	19	male	Engineering	11	3	4	3	6	5	3	5	5	2	2	4	5	3	3	5
75	19	male	Engineering	10	3	3	3	2	3	3	5	5	2	3	3	2	3	3	2
76	19	female	Engineering	12	4	4	3	4	4	3	5	5	4	3	3	4	4	3	4
77	18	male	Science	12	2	4	3	3	4	3	5	4	3	3	3	3	3	3	3
78	19	male	Liberal	11	2	2	2	2	2	5	5	5	2	2	2	3	2	2	4
79	19	female	Science	9	4	4	3	4	5	3	4	4	3	3	4	3	3	4	5
80	19	female	Science	10	3	3	2	2	2	4	5	5	3	2	3	3	3	3	2
81	19	male	Science	10	4	5	3	5	4	6	6	6	3	3	4	5	4	4	5
82	19	male	Engineering	11	6	7	5	6	6	6	5	6	6	4	5	6	6	5	5
83	19	female	Science	13	6	6	2	6	6	7	7	7	6	5	7	5	6	6	7
84	19	male	Medicine	13	3	3	3	3	3	4	5	5	3	3	4	3	2	2	2
85	18	male	Liberal	10	5	6	6	3	4	6	6	6	6	6	6	6	5	4	4
86	19	male	Science	12	5	4	3	5	4	5	6	3	4	4	2	6	4	4	4
87	19	female	Science	10	5	5	4	5	4	4	6	6	5	5	5	5	4	4	5
88	19	female	Science	10	3	3	2	2	5	4	6	5	4	3	4	5	3	4	4
89	19	male	Liberal	10	3	3	4	3	3	4	3	3	3	4	3	3	3	5	3
90	18	female	Liberal	7	3	5	3	4	4	5	6	6	3	3	4	3	3	2	1
91	19	female	Science	11	4	4	4	4	4	4	6	6	3	3	4	4	4	4	4
92	19	male	Science	15	4	3	2	3	3	5	5	6	2	3	4	4	5	5	3
93	18	male	Engineering	9	5	5	5	5	4	6	7	4	4	5	5	4	3	5	5
94	20	male	Engineering	12	5	5	3	5	5	4	5	6	3	3	4	5	3	3	4
95	19	male	Engineering	12	3	3	5	4	3	5	4	1	1	1	1	1	1	1	1
96	19	female	Medicine	11	5	5	6	4	5	5	5	5	5	5	5	5	5	4	4
97	18	female	Science	13	3	3	3	3	3	2	3	3	2	2	2	3	2	3	2
98	19	male	Engineering	13	3	5	3	3	3	5	5	5	5	3	5	4	5	4	4
99	19	male	Engineering	11	5	4	4	5	4	4	4	4	2	3	4	2	2	3	4
100	19	male	Science	12	3	5	3	4	5	3	4	5	2	2	4	4	3	5	5
101	18	male	Science	11	4	4	4	4	4	3	3	3	3	3	3	4	4	4	3
102	19	male	Science	10	5	5	3	5	5	5	6	3	5	5	4	5	4	5	3
103	19	female	Science	12	3	5	4	3	5	3	5	4	4	3	3	5	3	4	4
104	18	male	Medicine	10	6	4	3	5	5	6	5	5	4	4	6	5	4	3	4
105	20	male	Engineering	14	6	6	6	6	6	6	7	7	7	7	7	6	6	7	7
106	21	male	Engineering	12	2	3	3	5	4	5	6	7	2	1	3	3	1	1	7
107	18	male	Liberal	10	4	4	3	4	5	4	5	5	5	5	4	4	4	4	3
108	19	male	Liberal	10	4	4	4	4	4	4	6	6	4	4	4	4	3	3	4
109	19	female	Engineering	11	2	2	2	3	3	2	2	3	2	2	2	2	4	4	4
110	19	female	Engineering	11	5	4	5	5	3	3	5	5	5	4	4	5	5	5	5
111	20	male	Engineering	14	3	5	3	3	3	4	5	5	3	3	4	5	4	3	3
112	19	male	Engineering	11	4	6	4	4	4	6	6	7	4	4	6	4	4	4	6
113	19	male	Medicine	11	4	6	6	4	3	4	6	7	6	5	6	4	5	4	6
114	19	male	Science	13	3	2	2	3	3	3	5	5	2	1	2	2	2	2	2
115	18	female	Engineering	10	4	4	4	4	5	4	4	5	4	4	6	6	4	4	4
116	19	male	Liberal	11	3	4	2	3	4	3	3	3	3	2	2	2	1	2	1
117	18	male	Liberal	9	5	6	4	4	5	4	6	6	5	5	5	3	3	3	5
118	21	female	Science	11	6	6	5	5	6	6	5	6	6	4	6	6	5	4	6
119	19	male	Liberal	10	4	5	5	5	4	4	5	5	4	4	4	4	4	4	4
120	19	female	Science	12	3	3	3	3	3	3	4	4	2	2	2	4	4	4	4
121	18	female	Liberal	11	3	3	3	3	3	3	5	5	3	3	3	5	3	3	3
122	18	female	Science	7	3	4	3	4	3	3	5	6	3	3	3	4	3	4	3
123	19	female	Medicine	12	4	4	4	4	5	4	6	6	4	4	6	4	4	4	6
124	19	female	Liberal	13	3	3	3	3	3	3	5	5	3	3	4	4	4	4	4
125	19	male	Liberal	10	2	5	3	2	2	3	3	3	2	3	3	3	3	3	3
126	19	male	Liberal	10	3	5	2	6	4	4	6	3	3	3	3	3	3	3	3
127	18	male	Liberal	11	6	6	5	4	5	5	6	7	6	5	5	6	6	6	6
128	19	male	Liberal	11	4	4	2	4	4	4	6	6	2	2	3	3	4	4	4
129	18	male	Science	10	5	6	3	6	3	6	7	7	6	5	6	5	4	5	5
130	19	male	Engineering	15	4	5	4	4	5	5	4	4	4	4	4	3	5	4	4
131	19	female	Science	10	5	5	4	5	5	5	6	6	5	5	5	4	4	4	4
132	19	female	Engineering	12	3	4	3	5	4	3	5	5	3	3	4	3	3	3	4
133	19	female	Liberal	10	5	4	3	4	4	5	5	5	4	4	5	5	4	4	6
134	21	female	Science	11	2	2	1	2	2	2	3	5	2	3	2	3	3	4	4
135	19	female	Science	13	5	5	3	4	6	4	4	6	4	3	5	4	4	5	4
136	19	female	Medicine	11	4	5	4	5	4	2	3	4	3	3	4	3	4	4	4
137	19	female	Science	7	2	2	2	3	2	3	5	5	2	2	3	2	2	2	3
138	18	female	Science	9	3	4	3	3	5	6	7	5	4	3	4	4	4	3	3
139	19	male	Liberal	13	2	4	2	4	3	6	6	6	2	2	2	3	2	2	2
140	19	male	Science	16	3	3	3	3	3	4	4	4	3	3	4	4	5	5	5
141	20	female	Engineering	10	4	5	3	5	5	6	6	7	5	4	5	3	6	6	6
142	18	female	Liberal	10	4	4	3	4	4	4	4	5	3	3	5	4	2	2	6
143	18	female	Science	12	3	3	3	4	3	3	3	4	3	2	3	6	3	4	4
144	18	female	Liberal	12	6	5	5	6	6	4	6	5	4	4	4	6	6	6	6
145	19	male	Engineering	7	3	4	3	4	4	3	5	5	4	3	4	4	3	4	7
146	18	female	Engineering	12	6	5	6	6	6	5	6	6	5	5	5	7	6	5	6
147	19	female	Liberal	10	4	4	3	4	4	3	5	4	4	4	4	5	5	4	4
148	19	female	Engineering	12	2	3	2	2	3	4	4	5	4	4	5	3	3	3	2
149	19	female	Science	13	4	4	6	3	4	5	6	6	3	2	3	4	4	4	4
150	19	female	Liberal	11	3	4	4	5	5	4	5	5	4	3	4	5	4	4	5
151	19	male	Engineering	10	5	2	5	3	5	3	5	4	3	5	4	4	3	5	3
152	19	male	Science	8	7	4	4	4	4	5	6	7	6	6	6	5	5	5	6
153	19	male	Engineering	11	3	3	3	3	3	5	5	5	2	3	4	3	3	3	3
154	19	female	Liberal	10	5	5	3	5	5	5	5	5	5	5	5	5	5	5	5
155	18	female	Engineering	10	3	3	3	4	3	3	5	5	2	2	2	3	3	2	5
156	20	male	Science	10	4	3	3	3	3	4	5	6	3	3	3	3	2	2	4
157	20	male	Science	13	4	5	3	5	5	4	5	5	4	3	4	5	4	4	5
158	18	male	Science	10	4	5	5	4	5	4	6	6	5	4	4	5	5	4	5
159	19	male	Science	13	2	2	3	2	2	3	4	4	4	1	1	2	2	2	4
160	19	female	Engineering	12	3	3	3	3	3	4	4	5	2	2	2	3	3	2	2
161	18	male	Liberal	13	1	3	3	3	5	5	3	6	1	2	1	2	1	1	1
162	19	male	Medicine	11	3	3	3	3	4	3	5	5	3	3	4	5	5	5	4
163	18	female	Engineering	15	5	3	1	3	3	5	6	6	5	4	4	6	4	4	7
164	19	male	Engineering	11	5	4	5	5	5	5	4	5	6	5	5	6	5	6	6
165	18	female	Science	14	4	3	4	4	4	4	5	5	3	3	3	5	4	3	4
166	18	male	Science	11	2	4	2	2	3	5	6	6	5	3	3	3	2	5	3
167	19	male	Science	14	6	3	5	3	4	4	6	6	6	4	6	6	3	5	6
168	19	female	Engineering	10	6	6	5	5	6	6	6	6	6	4	6	6	5	5	5
169	18	male	Science	10	5	5	6	5	6	4	6	5	5	5	4	4	5	4	5
170	20	male	Science	13	4	5	3	5	4	4	5	5	4	4	4	4	4	4	4
171	19	male	Medicine	10	2	2	2	2	2	3	3	3	2	2	2	2	3	3	3
172	18	female	Medicine	11	1	2	2	2	2	2	2	5	1	1	1	1	1	1	1
173	18	female	Liberal	7	3	4	3	2	2	3	3	3	3	3	3	4	3	3	4
174	19	male	Medicine	10	3	3	3	3	3	4	5	4	3	3	3	4	3	3	3
175	19	male	Liberal	10	4	3	3	3	4	3	3	3	4	3	4	4	3	3	3
176	19	male	Liberal	11	3	3	4	4	4	4	5	6	3	3	3	6	3	4	7
177	19	female	Liberal	13	3	3	3	3	3	3	5	5	4	3	5	5	4	4	5
178	19	male	Science	12	5	5	4	5	5	3	5	3	5	4	3	5	4	4	4
179	19	female	Medicine	10	6	6	5	5	6	6	6	6	6	5	6	5	6	6	6
180	19	male	Engineering	10	4	5	4	4	4	4	5	5	4	5	5	5	5	4	5
181	19	male	Liberal	7	4	4	4	4	4	5	6	6	2	2	3	5	5	4	5
182	18	male	Medicine	10	5	5	4	4	5	5	5	6	4	6	7	5	6	4	4
183	19	female	Science	11	5	3	3	4	4	4	5	5	2	2	4	4	4	4	5
184	19	male	Engineering	11	5	5	3	4	5	5	5	5	5	3	5	5	5	5	5
185	18	female	Science	10	3	2	2	2	5	4	5	3	5	5	5	5	5	5	7
186	18	male	Medicine	11	2	4	3	5	5	4	4	4	3	3	3	4	4	2	4
187	18	female	Medicine	11	3	3	1	4	3	2	3	3	3	5	4	4	4	4	6
188	19	male	Medicine	11	2	5	4	2	2	4	5	5	2	2	4	2	2	2	2
189	19	male	Engineering	11	5	6	5	6	5	6	6	6	7	6	7	6	5	6	7
190	19	male	Liberal	11	4	4	5	4	4	5	5	6	5	3	3	5	5	5	4
191	18	female	Science	11	4	6	4	4	4	6	7	7	3	3	4	5	4	4	5
192	19	male	Liberal	7	6	6	5	6	6	6	5	6	5	6	5	6	5	5	6
193	18	male	Science	11	4	5	4	5	5	4	6	5	5	4	5	4	5	6	5
194	19	male	Engineering	13	5	4	6	5	5	5	4	6	4	5	5	6	4	4	4
195	19	male	Liberal	11	5	4	3	4	4	5	7	6	5	3	4	5	4	3	6
196	18	male	Science	11	2	3	2	3	2	6	6	6	3	2	4	3	3	2	2
197	20	female	Liberal	12	3	3	2	3	3	4	5	6	3	2	4	3	2	2	4
198	19	male	Science	13	5	5	4	5	5	4	4	6	4	4	5	5	5	5	4
199	19	female	Engineering	14	5	5	3	4	5	2	4	4	5	3	5	5	5	4	3
200	18	male	Engineering	11	5	5	4	5	5	4	5	5	4	4	4	4	4	4	4
201	19	male	Science	11	5	5	5	5	5	7	7	6	6	5	7	6	5	4	7
202	18	female	Science	4	5	5	3	5	5	5	7	7	5	5	6	5	5	5	6
203	20	male	Science	12	6	6	5	5	6	4	5	6	6	5	4	5	6	3	3
204	18	male	Science	10	3	4	3	3	3	4	5	5	3	3	3	4	3	3	3
205	19	male	Liberal	14	4	5	4	5	5	5	5	5	5	5	5	5	5	5	7
206	19	female	Engineering	8	4	4	3	3	5	4	6	6	3	3	5	6	5	3	4
207	18	female	Liberal	10	3	5	3	2	3	6	6	6	3	2	4	4	3	3	2
208	19	female	Science	11	5	5	5	5	5	5	6	6	6	5	6	6	5	6	6
209	18	male	Liberal	10	4	4	3	4	4	4	5	5	4	4	4	5	4	4	4
210	18	male	Liberal	11	3	3	3	3	3	3	4	4	3	3	3	5	3	4	3
211	18	female	Liberal	11	6	6	5	6	6	5	6	6	5	5	6	6	6	5	6
212	18	male	Liberal	10	5	5	3	4	4	4	6	6	3	3	4	5	3	4	4
213	18	male	Science	10	5	4	4	4	4	4	6	6	4	3	4	5	4	4	4
214	19	male	Liberal	7	4	5	4	4	4	5	5	6	5	4	3	3	4	4	4
215	18	male	Science	10	5	5	6	6	4	6	6	5	6	6	6	6	6	4	6
216	19	male	Science	13	5	3	1	5	5	5	6	6	3	2	4	5	5	4	3
217	19	male	Liberal	10	4	4	4	4	4	4	5	5	4	4	6	4	4	3	4
218	18	female	Liberal	10	5	4	4	5	5	4	5	5	3	3	4	4	3	4	4
219	18	male	Engineering	11	4	4	3	4	4	4	5	5	4	4	4	4	4	4	4
220	19	female	Engineering	11	3	3	3	3	3	6	6	7	4	4	6	6	2	2	6
221	19	male	Science	11	4	6	4	4	4	4	6	6	5	5	6	4	4	4	4
222	19	male	Engineering	10	4	3	2	3	3	4	6	5	4	4	5	4	4	4	4
223	20	male	Engineering	6	1	1	1	1	1	7	7	7	4	4	4	4	5	4	3
224	17	male	Engineering	11	5	5	5	5	5	4	6	6	4	4	4	4	4	4	4
225	18	female	Engineering	11	5	5	4	5	5	5	5	6	5	4	4	4	4	4	5
226	20	male	Engineering	11	4	6	4	4	5	3	4	4	5	7	5	4	4	4	4
227	19	male	Science	13	4	5	3	4	4	5	6	6	5	4	5	6	5	4	5
228	19	male	Engineering	13	4	5	4	4	5	5	6	6	6	5	6	6	5	5	6
229	19	male	Engineering	13	5	5	4	5	6	5	6	5	5	3	5	5	5	5	5
230	19	male	Liberal	10	7	7	6	6	6	6	7	7	6	6	6	6	6	6	6
231	19	male	Liberal	10	4	6	4	4	5	6	6	6	5	4	5	6	6	5	6
232	19	male	Engineering	7	3	3	3	3	3	3	5	5	3	3	4	5	4	4	3
233	19	male	Science	13	4	5	5	5	5	5	6	6	5	6	4	6	5	5	6
234	19	male	Medicine	10	5	6	4	5	4	5	5	6	5	4	5	5	4	4	5
235	19	male	Science	10	3	4	3	3	3	5	5	4	3	4	4	3	3	4	4
236	20	male	Science	10	3	6	3	6	6	5	6	6	5	4	4	5	3	2	4
237	19	male	Liberal	11	3	5	3	3	3	4	5	5	4	3	4	4	4	4	3
238	19	male	Science	10	5	5	5	6	7	6	6	6	5	5	7	6	6	7	6
239	18	male	Medicine	12	5	5	3	5	5	4	5	5	3	3	4	5	4	3	4
240	19	male	Liberal	9	4	3	2	4	3	5	5	6	4	3	5	4	4	4	4
241	18	male	Engineering	8	5	4	3	4	4	6	6	6	5	4	4	3	4	4	3
242	20	male	Engineering	9	4	4	3	4	4	3	5	5	4	4	4	4	4	4	4
243	19	female	Engineering	10	4	6	4	4	4	4	6	6	4	4	4	5	4	4	4
244	19	male	Engineering	11	7	6	5	7	5	6	7	7	7	6	7	4	5	4	7
245	18	female	Engineering	9	5	5	4	5	5	6	6	6	5	4	4	4	4	4	4
246	19	male	Science	13	4	5	2	5	5	5	6	6	5	4	4	4	3	3	4
247	19	female	Engineering	7	3	4	3	3	3	3	5	5	4	3	4	4	4	3	5
248	19	male	Science	9	6	6	5	6	6	5	6	6	6	5	6	6	5	5	6
249	19	female	Engineering	12	4	5	4	5	5	5	5	4	4	3	5	5	5	5	4
250	20	female	Science	14	7	6	6	6	7	7	7	6	7	7	7	7	7	7	7
251	18	male	Science	10.5	5	6	5	5	5	5	6	6	5	5	5	6	5	5	6
252	19	female	Medicine	10	3	5	3	4	6	4	6	6	4	4	5	5	5	5	6
253	18	male	Science	11	3	3	2	3	3	2	3	5	2	2	2	2	2	2	2
254	20	female	Liberal	12	6	6	3	4	6	6	6	6	6	4	6	5	6	6	6
255	19	male	Engineering	10	5	5	3	4	4	4	5	5	4	4	6	5	5	4	4
256	19	female	Engineering	11	4	5	4	4	4	6	6	6	6	4	6	4	3	3	7
257	19	female	Engineering	11	3	5	2	5	3	3	5	5	3	3	3	4	3	3	4
258	19	female	Science	10	7	7	6	4	7	7	7	6	6	6	7	7	7	6	6
259	19	male	Engineering	16	3	3	4	3	3	3	5	5	3	4	3	3	3	2	5
260	19	male	Engineering	11	5	3	3	4	4	5	5	5	5	5	6	4	3	3	3
261	19	male	Science	11	6	6	5	6	5	7	6	4	4	4	6	5	5	5	6
262	19	female	Science	12	4	4	4	4	5	4	6	5	4	3	5	5	4	4	5
263	21	male	Science	10	2	1	1	2	1	1	3	3	1	1	1	3	3	3	4
264	18	male	Medicine	8	2	3	2	2	3	3	4	5	4	3	4	4	4	4	4
265	18	male	Liberal	7	5	6	6	5	6	6	5	6	6	6	5	6	5	5	5
266	19	female	Medicine	11	3	3	3	3	3	4	5	5	3	3	3	3	3	3	5
267	20	male	Science	14	4	4	5	4	5	5	5	4	4	3	4	5	5	6	6
268	19	male	Medicine	8	3	2	3	2	3	4	4	3	2	5	4	3	3	3	4
269	20	male	Science	10	6	6	5	6	5	6	6	6	6	5	6	6	5	6	7
270	18	male	Liberal	11	4	4	3	3	4	2	4	4	3	3	4	5	3	4	4
271	18	female	Medicine	13	5	5	3	5	3	7	7	7	3	6	6	4	4	4	4
272	18	female	Engineering	12	5	5	3	4	4	6	6	6	5	4	4	5	5	6	6
273	19	female	Engineering	10	2	4	4	4	4	4	6	6	5	5	6	5	5	5	5
274	20	female	Science	11	4	5	3	4	5	5	5	5	3	3	5	5	3	3	2
275	18	male	Science	10	4	4	3	5	6	6	6	6	4	4	5	3	3	3	5
276	18	female	Science	12	4	4	3	4	4	5	6	4	4	4	5	5	4	4	5
277	20	female	Liberal	10	6	5	4	5	5	6	6	6	5	5	7	5	6	5	6
278	20	male	Medicine	11	5	7	5	6	7	7	7	7	7	7	7	7	7	5	6
279	18	female	Liberal	13	2	5	3	4	4	2	4	4	3	2	4	5	2	2	3
280	18	male	Engineering	10	5	5	5	4	4	4	6	6	5	5	5	4	4	4	4
281	19	female	Engineering	11	5	4	4	4	4	5	4	5	4	3	4	4	5	4	5
282	19	male	Liberal	13	2	6	3	2	3	4	6	4	3	3	5	2	2	1	2
283	18	male	Engineering	13	3	3	3	3	3	3	3	3	2	2	2	3	3	2	3
284	18	female	Science	11	4	3	3	4	5	4	4	5	3	3	4	3	3	4	3
285	19	male	Engineering	9	4	5	3	5	5	3	5	6	6	3	4	4	3	3	3
286	19	male	Science	10	1	1	1	1	1	1	3	3	1	1	1	1	1	1	1
287	18	male	Engineering	10	3	3	2	3	3	3	3	2	2	2	2	2	3	3	3
288	19	male	Science	11	3	6	3	3	3	7	7	7	7	7	6	3	7	7	5
289	20	female	Science	13	3	5	3	4	4	4	6	6	3	3	4	5	5	5	5

## Sheet: Study2-efa
Number	Age	Gender	Major	LLE	ME1	ME2	ME3	ME4	VE1	VE2	VE3	SP1	SP2	SP3	PES1	PES2	PES3
1	19	male	Science	12	5	5	4	4	4	5	6	4	4	4	5	5	5
2	18	male	Medicine	11	7	5	6	6	7	7	7	6	5	4	6	5	4
3	19	female	Science	13	6	6	6	6	4	4	4	6	3	4	6	6	6
4	19	female	Liberal	10	6	6	6	5	5	5	5	6	3	4	6	6	6
5	20	male	Science	13	6	6	6	5	6	6	6	5	5	4	5	5	4
6	19	female	Science	10	6	6	4	5	5	5	5	2	2	3	2	2	2
7	21	male	Science	11	2	2	2	2	3	3	3	3	3	3	6	6	6
8	20	male	Engineering	14	5	6	5	3	5	5	6	5	6	3	6	5	3
9	18	male	Medicine	10	6	6	5	5	4	4	5	6	6	3	6	6	6
10	19	male	Science	12	6	6	5	5	5	5	5	1	1	1	5	5	1
11	19	male	Science	10	3	3	4	3	5	5	5	3	3	2	6	6	6
12	18	female	Medicine	11	5	5	6	5	4	5	5	3	4	3	5	5	5
13	18	female	Science	10	5	5	4	3	6	6	6	4	3	2	7	6	6
14	19	male	Science	10	2	2	3	3	2	4	4	2	2	2	6	6	6
15	19	female	Medicine	10	2	2	2	2	2	2	3	2	3	3	6	6	6
16	19	male	Science	10	5	5	4	4	5	5	5	4	4	4	4	4	4
17	20	male	Science	12	7	7	6	5	6	6	6	4	4	4	4	3	2
18	20	male	Engineering	12	7	7	7	7	7	6	6	5	4	5	4	5	5
19	19	male	Science	13	6	6	6	3	6	6	6	4	4	4	3	3	3
20	18	male	Science	7	5	5	5	4	5	5	5	4	3	4	6	6	4
21	19	female	Engineering	9	5	5	4	4	5	5	5	3	1	3	5	4	3
22	18	female	Liberal	11	6	6	6	6	5	5	5	4	5	5	6	5	4
23	19	female	Science	13	7	6	5	5	5	6	5	6	5	6	5	5	5
24	19	male	Medicine	10	6	4	2	2	5	5	5	2	2	2	6	6	6
25	19	male	Science	11	5	5	5	5	4	4	4	3	3	4	3	3	3
26	19	male	Science	13	5	5	5	5	4	4	4	3	2	2	5	5	5
27	19	female	Liberal	13	4	4	3	4	4	4	3	3	3	4	6	5	6
28	19	male	Medicine	10	4	5	5	5	5	4	4	3	3	5	5	5	5
29	19	female	Engineering	11	3	4	3	3	3	4	4	3	3	3	6	6	6
30	19	male	Science	12	7	7	7	7	7	6	7	6	5	7	5	5	5
31	18	male	Science	10	5	5	5	4	5	5	5	4	4	4	4	4	4
32	18	male	Engineering	12	5	6	5	4	3	3	3	2	4	2	7	7	6
33	19	female	Engineering	13	5	5	5	5	5	5	5	4	4	4	7	7	7
34	19	female	Liberal	10	6	5	4	4	4	5	5	3	2	3	5	3	3
35	19	male	Engineering	10	3	3	3	3	5	5	5	3	3	2	6	6	6
36	19	female	Medicine	10	3	3	3	1	6	6	6	4	4	4	7	5	5
37	18	female	Medicine	11	6	6	6	6	6	6	6	6	4	5	5	4	2
38	18	male	Science	10	3	4	4	3	5	5	5	4	4	4	5	5	4
39	18	female	Medicine	11	2	5	2	2	2	5	5	2	2	2	6	6	6
40	19	male	Medicine	7	4	5	6	5	3	5	5	4	4	4	7	7	7
41	19	female	Science	13	6	5	5	4	5	5	5	4	4	4	3	3	3
42	19	male	Science	9	5	5	4	4	4	4	5	5	3	4	1	1	1
43	18	male	Engineering	14	6	6	7	7	5	5	6	7	5	5	1	1	1
44	18	male	Engineering	10	6	6	6	4	3	3	4	3	4	4	5	5	5
45	18	female	Science	10.5	3	3	4	4	4	4	5	4	4	5	7	7	7
46	19	female	Engineering	11	6	6	6	5	3	6	6	4	3	3	5	5	3
47	20	female	Science	11	5	5	5	4	5	5	5	2	2	2	6	6	3
48	18	female	Liberal	7	5	4	4	5	7	6	6	4	4	4	5	4	1
49	19	female	Science	13	6	6	6	6	5	6	6	3	3	5	6	6	4
50	19	male	Engineering	15	5	6	5	4	3	3	5	4	4	4	5	4	3
51	20	female	Liberal	12	6	6	6	5	5	6	6	6	6	6	5	5	4
52	19	female	Engineering	16	3	3	3	3	4	5	5	3	3	3	6	6	5
53	19	male	Engineering	7	5	3	3	3	5	5	5	3	3	2	6	6	6
54	19	male	Science	7	1	1	2	2	3	3	5	4	6	2	3	4	5
55	21	female	Science	12	5	5	4	4	5	5	5	4	4	5	5	5	5
56	18	male	Science	12	5	5	5	5	4	5	6	4	5	4	6	5	3
57	18	male	Science	12	3	3	3	2	3	3	3	2	2	2	6	5	5
58	19	female	Medicine	11	2	2	2	2	4	2	3	2	2	2	6	6	6
59	19	male	Engineering	7	5	6	5	6	6	5	5	4	3	4	5	5	5
60	19	female	Liberal	13	4	4	5	4	3	4	4	5	5	4	6	6	6
61	19	female	Liberal	11	6	6	5	5	5	5	5	4	4	5	5	4	4
62	19	female	Liberal	10	5	6	5	6	6	5	5	3	3	5	5	5	5
63	19	female	Liberal	11	5	5	3	3	3	3	3	3	3	3	5	5	4
64	18	female	Science	11	2	3	4	4	5	5	5	4	3	3	6	6	6
65	19	male	Science	7	6	6	5	5	6	5	5	6	6	4	5	3	3
66	19	male	Science	10	2	2	3	4	6	4	2	1	1	1	4	4	4
67	18	male	Engineering	12	3	4	3	5	5	5	5	3	3	3	6	6	6
68	18	male	Science	10	5	3	4	4	6	6	6	4	4	4	4	4	4
69	18	male	Engineering	9	6	6	5	5	5	6	6	4	4	4	4	4	2
70	19	male	Liberal	10	5	4	4	4	5	5	5	4	4	4	5	5	5
71	18	male	Science	7	5	5	3	3	4	5	5	2	2	2	3	3	3
72	19	male	Science	11	4	4	4	3	3	3	3	2	2	2	4	4	4
73	19	female	Engineering	11	5	5	4	1	5	5	5	1	1	1	2	2	2
74	20	female	Liberal	12	4	5	4	4	3	4	4	3	3	3	6	6	6
75	19	male	Engineering	10	5	4	3	3	5	5	5	2	5	1	6	6	5
76	19	male	Engineering	7	5	5	5	5	5	5	5	4	4	4	5	5	4
77	21	female	Science	11	5	5	5	5	4	4	4	3	3	3	4	4	2
78	19	male	Liberal	12	7	7	7	7	6	6	6	5	6	5	5	5	5
79	17	male	Engineering	7	3	3	3	3	4	4	4	2	2	2	6	6	6
80	19	female	Liberal	10	6	6	6	6	6	6	6	6	5	6	5	3	3
81	19	male	Medicine	11	3	5	4	6	5	4	4	3	4	4	6	6	6
82	19	female	Liberal	13	6	6	6	6	4	5	5	4	6	5	5	5	4
83	18	female	Medicine	9	4	4	4	4	6	6	6	3	2	5	6	6	4
84	19	male	Engineering	11	2	2	2	2	2	2	2	1	2	2	5	5	5
85	19	female	Medicine	11	4	5	4	4	3	4	4	3	3	3	6	6	6
86	19	male	Engineering	10	3	3	2	2	6	6	6	1	1	1	7	7	7
87	20	male	Engineering	10	5	5	3	3	2	5	5	2	2	2	6	5	2
88	19	female	Science	13	5	5	5	5	3	3	3	3	3	3	6	6	6
89	19	male	Engineering	8	4	4	4	4	6	6	6	1	1	1	4	6	4
90	19	male	Science	12	6	6	6	6	7	7	7	4	4	4	3	3	3
91	19	male	Science	10	6	7	7	4	4	4	4	7	4	7	4	4	4
92	19	male	Engineering	10	3	5	5	6	7	7	7	4	4	4	6	6	6
93	19	male	Science	11	6	5	5	3	5	6	6	4	4	4	7	5	3
94	20	male	Medicine	11	7	7	6	6	6	6	6	4	4	4	2	2	2
95	19	male	Medicine	13	6	6	6	6	6	6	6	4	4	5	3	3	3
96	20	female	Medicine	11	6	6	7	7	7	7	7	5	4	4	4	3	3
97	19	female	Medicine	10	5	6	3	3	5	5	5	3	4	3	6	5	5
98	20	male	Liberal	10	4	4	3	5	5	7	7	2	2	1	7	7	7
99	18	male	Engineering	11	3	3	3	3	3	3	3	3	3	3	5	5	5
100	18	female	Liberal	10	5	5	5	4	4	4	4	4	4	4	3	3	3
101	21	male	Science	13	7	6	6	5	6	6	6	3	2	2	6	6	6
102	19	male	Engineering	8	3	5	3	4	3	3	3	3	3	3	5	3	3
103	18	female	Liberal	13	6	6	6	6	4	5	4	3	3	3	6	6	4
104	19	female	Engineering	11	6	6	5	4	4	5	6	5	4	4	5	5	3
105	19	female	Liberal	11	4	5	5	3	4	4	4	2	2	2	6	6	6
106	18	male	Engineering	9	5	5	5	5	4	4	4	4	4	4	5	5	5
107	18	female	Liberal	10	4	6	4	4	3	5	5	3	2	2	4	4	4
108	19	male	Science	11	3	3	2	2	2	2	2	2	2	2	6	6	6
109	18	female	Science	10	2	2	2	2	3	2	2	1	1	1	4	4	1
110	20	male	Engineering	13	5	6	5	6	6	6	7	4	4	4	5	3	2
111	19	female	Engineering	12	3	3	3	3	5	5	5	3	3	3	5	5	4
112	19	female	Liberal	11	6	6	6	6	4	5	5	5	3	5	6	6	4
113	19	male	Liberal	9	7	6	6	5	4	4	5	6	5	6	5	5	4
114	19	male	Engineering	14	6	6	5	6	6	6	6	5	6	5	5	5	3
115	18	male	Science	10	3	3	3	3	3	4	4	3	3	3	5	5	5
116	19	female	Liberal	10	4	4	3	3	3	3	3	4	4	4	5	5	5
117	19	female	Liberal	9	6	6	5	5	7	7	7	4	4	3	7	7	7
118	19	female	Liberal	13	6	6	6	6	6	6	6	6	5	6	6	5	5
119	19	male	Engineering	8	4	3	3	3	4	4	4	3	3	3	4	5	4
120	20	male	Science	11	5	4	3	3	3	5	5	3	5	3	5	5	5
121	19	female	Science	11	3	5	4	4	4	5	5	4	4	5	5	5	5
122	20	female	Liberal	10	5	4	5	5	5	5	5	4	4	4	4	4	4
123	20	male	Liberal	10	3	5	3	5	3	3	4	3	5	4	4	6	5
124	19	male	Science	13	6	6	5	5	5	5	5	4	4	4	4	4	4
125	20	male	Engineering	11	5	5	4	4	4	4	4	3	4	3	5	5	5
126	20	female	Engineering	11	6	6	6	6	6	6	6	6	6	6	3	3	3
127	18	female	Medicine	10	5	5	5	4	5	5	5	4	4	4	7	7	7
128	19	male	Science	10	5	5	4	4	5	5	4	4	4	4	7	7	7
129	19	female	Science	13	7	7	7	7	6	6	6	7	7	7	5	5	5
130	18	female	Liberal	13	7	7	7	7	7	7	7	6	4	7	5	5	5
131	18	male	Science	10	3	3	3	2	2	2	2	2	2	3	6	6	5
132	19	female	Liberal	9	1	1	1	1	6	6	6	1	1	1	7	7	7
133	20	male	Liberal	10	5	5	4	4	5	5	5	4	4	4	5	5	4
134	20	male	Engineering	10	3	2	2	2	3	2	2	1	1	1	7	7	7
135	19	male	Engineering	7	6	6	6	6	6	6	6	6	6	6	3	3	3
136	19	female	Medicine	13	7	7	7	7	6	7	7	7	7	7	3	3	3
137	19	female	Liberal	13	3	4	5	5	5	5	5	5	5	5	6	6	6
138	19	male	Engineering	10	4	4	3	3	5	6	5	2	3	2	5	5	5
139	18	male	Engineering	10	4	5	5	5	4	4	5	4	4	4	6	6	5
140	19	male	Medicine	11	1	1	1	1	3	2	2	1	1	1	7	7	7
141	19	male	Medicine	10	6	7	5	3	5	5	6	4	4	4	5	3	4
142	19	male	Engineering	10	2	2	3	2	2	3	3	2	2	2	6	6	6
143	19	female	Engineering	10	4	4	3	2	5	4	5	2	2	2	5	5	5
144	18	male	Science	11	4	4	4	3	3	3	3	3	3	3	3	5	5
145	18	male	Engineering	9	3	5	5	5	3	3	3	5	3	5	5	5	5
146	19	male	Engineering	11	3	3	4	4	5	5	5	3	3	5	3	3	5
147	20	male	Science	12	6	4	3	4	5	5	6	3	3	2	5	5	4
148	19	female	Liberal	13	5	5	5	5	6	6	6	5	5	4	5	5	5
149	19	female	Engineering	13	6	6	5	5	6	6	6	5	4	5	2	2	2
150	20	male	Science	14	4	7	5	5	4	4	4	3	3	3	6	6	4
151	18	male	Science	10	5	5	6	6	5	6	6	4	3	3	6	6	6
152	19	male	Engineering	10	5	5	5	3	5	5	5	4	4	4	5	5	5
153	19	male	Engineering	9	5	6	5	4	5	5	6	4	3	3	5	6	5
154	17	male	Science	11	5	4	5	5	3	5	5	3	3	3	5	5	5
155	19	female	Liberal	10	4	4	3	4	4	5	5	1	1	1	7	7	7
156	19	male	Engineering	12	7	7	6	6	6	6	7	4	3	3	5	5	5
157	19	male	Liberal	11	5	5	6	5	5	6	7	3	3	3	4	4	1
158	19	male	Engineering	13	3	4	4	4	4	3	5	3	3	3	6	6	6
159	18	male	Science	9	5	5	5	4	5	5	5	3	1	4	5	5	3
160	18	female	Science	13	5	6	6	5	3	5	6	6	7	6	2	2	2
161	19	female	Science	14	6	6	6	4	4	4	5	3	3	3	5	5	4
162	19	male	Engineering	10	1	1	2	2	1	4	4	1	1	1	5	7	5
163	18	male	Science	7	3	3	3	2	6	6	6	2	2	2	6	6	6
164	19	male	Science	13	4	4	4	4	4	4	4	2	2	2	4	4	4
165	19	female	Liberal	13	5	5	5	5	4	4	4	3	2	2	5	5	5
166	19	female	Engineering	12	3	3	3	3	3	3	4	2	2	1	7	7	7
167	19	male	Liberal	11	5	5	4	4	3	4	4	2	3	3	5	6	6
168	19	male	Liberal	7	5	5	5	4	5	5	5	3	3	6	6	6	6
169	18	male	Engineering	10	3	3	3	3	3	3	3	2	2	2	5	5	5
170	18	male	Engineering	11	6	6	6	7	7	7	7	7	6	6	5	7	7
171	18	female	Science	13	6	6	6	6	6	6	6	7	7	6	5	3	3
172	19	female	Liberal	10	5	4	4	4	5	5	5	4	4	4	5	5	5
173	19	male	Engineering	11	4	3	3	2	4	5	5	3	2	3	6	6	6
174	18	male	Engineering	11	5	5	5	4	5	5	5	3	2	3	4	4	4
175	20	male	Liberal	10	7	6	4	6	1	1	1	1	1	1	7	7	7
176	19	male	Engineering	10	5	5	4	3	6	6	6	5	4	4	6	6	6
177	19	female	Science	10	6	6	4	4	3	5	6	5	5	4	6	5	4
178	19	female	Science	12	6	7	6	5	5	6	6	5	5	5	6	6	6
179	18	male	Engineering	12	5	5	5	5	4	5	5	4	4	5	4	4	3
180	18	female	Liberal	10	3	4	3	3	3	4	4	2	2	2	5	5	5
181	19	female	Medicine	11	5	6	6	6	6	6	6	7	7	7	7	7	7
182	19	male	Science	15	4	3	3	5	5	6	6	6	4	5	6	6	6
183	19	male	Science	12	6	6	5	5	7	7	7	5	5	4	7	7	7
184	19	male	Science	16	7	7	7	7	7	6	6	5	4	4	6	6	6
185	19	male	Engineering	11	6	6	3	2	5	3	3	2	2	2	6	5	5
186	20	male	Science	13	4	5	5	4	5	5	6	4	4	4	5	4	5
187	19	female	Liberal	7	4	4	5	4	2	2	2	2	2	2	6	6	6
188	18	male	Medicine	11	3	2	2	2	3	3	3	3	4	3	6	6	6
189	19	male	Engineering	11	5	5	5	2	3	4	4	3	3	3	5	4	3
190	20	female	Medicine	13	5	5	4	2	5	5	5	5	2	4	6	6	6
191	18	male	Science	11	6	6	5	5	5	5	5	4	4	4	6	6	4
192	19	male	Medicine	11	4	4	5	4	4	5	6	4	4	4	5	5	4
193	19	male	Engineering	11	7	7	6	5	7	7	7	5	5	5	5	5	5
194	19	male	Engineering	12	6	6	5	5	4	4	4	4	4	4	3	3	3
195	18	male	Engineering	8	4	5	5	5	4	4	4	4	4	4	6	6	6
196	18	female	Medicine	8	5	5	3	3	7	7	7	3	3	3	5	3	3
197	19	female	Engineering	11	5	5	5	5	4	4	4	3	2	2	5	5	5
198	19	male	Engineering	7	3	2	3	3	3	3	3	3	3	3	6	6	6
199	20	male	Engineering	10	5	5	3	3	3	4	4	3	3	5	6	5	4
200	19	female	Science	10	7	7	5	5	3	3	6	5	7	6	7	7	7
201	18	female	Liberal	10	5	3	1	1	4	4	4	1	1	1	7	7	7
202	19	female	Science	11	5	5	5	4	4	5	5	4	6	6	6	6	6
203	18	male	Liberal	11	5	5	4	4	6	6	6	3	3	3	7	7	7
204	18	male	Science	10	2	2	2	2	4	4	4	4	4	4	6	6	6
205	19	male	Science	13	6	6	6	5	4	5	5	4	4	4	6	6	6
206	19	male	Liberal	10	6	6	5	6	4	5	5	2	2	2	6	6	6
207	19	male	Liberal	10	5	5	5	5	5	5	5	3	3	3	5	5	5
208	18	male	Science	8	7	7	4	4	7	7	4	7	7	1	7	7	6
209	18	male	Engineering	10	6	4	3	3	6	6	6	6	3	4	6	6	6
210	19	female	Liberal	7	6	2	3	3	7	7	7	6	6	7	4	4	4
211	16	male	Engineering	12	5	4	4	4	4	5	5	4	4	4	6	6	5
212	19	male	Engineering	13	3	4	4	4	5	5	5	4	4	4	4	4	5
213	19	male	Liberal	10	6	6	6	5	5	4	5	4	4	4	6	6	6
214	21	male	Medicine	16	5	5	5	4	6	6	6	6	6	6	2	2	2
215	19	male	Engineering	13	7	7	7	5	3	5	5	4	4	7	5	3	3
216	19	male	Engineering	10	3	3	3	3	3	3	3	3	3	3	5	4	4
217	19	male	Science	11	5	5	4	4	4	4	4	4	4	4	5	4	2
218	18	male	Medicine	11	5	4	4	3	3	3	3	4	4	4	5	6	5
219	19	male	Engineering	11	6	6	4	4	4	5	5	3	3	2	6	6	6
220	19	female	Science	7	3	3	3	3	4	5	6	4	4	6	6	6	6
221	19	male	Engineering	4	4	4	4	4	5	5	5	4	4	4	5	5	2
222	19	female	Liberal	10	5	5	6	6	5	5	5	5	5	5	7	7	6
223	20	male	Engineering	6	5	5	5	5	4	6	5	4	4	3	6	6	6
224	19	female	Medicine	10	6	6	5	5	4	4	4	3	3	6	5	5	4

## Sheet: Study2-cfa
Number	Age	Gender	Major	LLE	ME1	ME2	ME3	ME4	VE1	VE2	VE3	SP1	SP2	SP3	PES1	PES2	PES3
1	18	male	Liberal	11	5	5	3	5	3	3	3	1	1	1	5	5	4
2	17	male	Engineering	7	4	5	6	5	3	5	5	1	4	2	5	3	4
3	19	male	Science	10	5	4	5	5	3	5	6	1	1	1	5	5	5
4	19	male	Engineering	7	5	5	4	4	3	5	6	1	1	2	4	6	3
5	20	female	Liberal	13	4	4	4	6	6	6	6	3	4	4	4	4	4
6	20	male	Engineering	12	4	4	4	4	5	5	7	1	1	1	7	7	7
7	19	male	Engineering	9	3	3	4	4	5	5	6	1	1	1	6	6	6
8	19	male	Science	11	5	4	5	5	3	4	6	2	2	2	4	4	4
9	19	female	Medicine	11	6	6	4	4	6	6	6	2	2	2	6	5	5
10	19	male	Engineering	12	6	6	4	4	2	2	2	2	2	2	6	6	2
11	19	male	Engineering	8	4	4	2	4	3	3	4	2	2	2	5	5	5
12	18	male	Liberal	10	5	5	3	5	6	5	6	3	4	2	6	6	6
13	19	male	Science	13	6	6	5	4	2	5	4	2	3	6	5	5	5
14	20	male	Medicine	11	3	6	5	5	4	4	4	3	3	3	6	5	5
15	18	male	Science	11	6	4	3	3	7	7	7	1	1	1	6	5	6
16	21	male	Engineering	12	6	6	5	6	6	7	7	4	4	3	4	5	4
17	19	female	Science	15	7	7	6	6	6	6	6	4	4	4	3	3	3
18	19	male	Medicine	10	7	7	6	6	5	5	5	4	1	6	5	4	4
19	19	male	Engineering	12	4	6	5	5	4	4	5	3	3	3	4	4	4
20	19	male	Science	11	4	5	4	5	6	5	7	3	3	3	6	6	5
21	19	female	Engineering	13	5	5	4	4	3	5	7	2	6	2	6	6	6
22	20	female	Liberal	11	4	4	3	3	5	5	7	1	2	2	7	7	7
23	18	female	Medicine	12	6	6	5	5	4	5	7	3	3	3	6	6	5
24	19	male	Science	11	7	7	7	6	5	5	5	4	4	5	4	4	4
25	18	male	Liberal	12	6	6	6	6	7	7	7	4	5	4	4	3	1
26	18	male	Engineering	6	4	5	5	5	5	6	6	3	3	3	6	6	5
27	20	male	Engineering	11	5	5	5	3	6	6	6	1	1	1	5	5	5
28	18	female	Liberal	14	6	5	5	6	4	6	6	4	4	4	4	4	5
29	19	male	Medicine	13	6	6	6	5	6	6	6	3	3	3	5	5	5
30	19	male	Engineering	10	3	4	4	4	3	3	3	2	2	2	6	6	6
31	20	male	Science	10	5	5	5	3	5	5	6	1	1	1	7	6	6
32	19	male	Science	7	3	3	3	3	3	5	6	1	1	1	6	6	6
33	20	female	Liberal	11	4	3	3	5	4	4	5	3	3	3	5	5	5
34	19	male	Engineering	10	3	3	3	3	3	4	5	1	1	1	6	6	6
35	19	female	Liberal	10	6	6	6	6	6	6	7	4	4	4	2	2	2
36	19	male	Science	13	6	5	5	5	6	6	7	3	5	5	7	7	7
37	18	male	Science	12	6	6	6	6	5	4	6	4	3	3	5	6	5
38	20	male	Science	10	1	2	3	3	1	3	1	1	1	1	1	4	4
39	18	male	Engineering	10	5	5	6	6	5	5	5	4	4	4	3	3	3
40	19	male	Science	13	3	3	4	4	3	5	6	2	2	2	4	4	4
41	19	female	Medicine	11	6	5	6	6	6	6	7	4	4	5	3	3	3
42	19	male	Engineering	9	6	7	5	5	6	7	7	4	5	4	5	2	2
43	18	female	Medicine	10	5	5	3	3	6	6	6	2	4	2	5	5	5
44	18	male	Liberal	7	5	5	3	3	4	5	6	2	2	2	6	6	6
45	19	male	Engineering	9	5	5	3	3	4	5	6	2	2	2	6	5	4
46	19	female	Liberal	12	6	6	4	3	5	5	6	2	4	3	2	2	2
47	18	male	Engineering	12	6	6	4	4	6	6	7	3	3	3	6	5	2
48	18	female	Liberal	11	5	5	3	4	5	5	6	3	4	4	5	5	5
49	19	male	Medicine	11	7	5	4	4	5	5	4	3	3	4	7	7	7
50	18	male	Engineering	10	7	7	6	6	7	7	6	5	7	7	5	5	5
51	19	female	Engineering	13	5	5	4	4	6	6	6	3	3	3	5	5	3
52	19	male	Science	7	5	5	4	4	6	6	6	3	3	3	5	5	5
53	19	male	Liberal	13	5	5	4	4	6	6	6	3	5	3	3	3	3
54	19	female	Liberal	13	5	5	4	4	6	6	6	3	3	3	4	4	4
55	19	female	Liberal	13	6	7	6	5	7	7	7	4	4	5	7	7	5
56	18	female	Liberal	10	5	5	4	4	5	5	6	3	3	4	5	5	5
57	19	male	Medicine	7	6	5	4	4	5	5	6	3	3	3	4	5	4
58	19	male	Engineering	11	7	5	4	5	6	6	7	4	4	4	7	6	5
59	19	male	Engineering	11	4	4	3	3	4	4	5	2	2	2	5	5	5
60	20	female	Engineering	10	4	5	4	4	4	4	5	3	3	3	4	4	4
61	19	female	Engineering	14	7	7	6	7	6	6	7	6	6	6	4	4	4
62	20	female	Liberal	12	3	5	4	4	3	5	6	3	3	5	4	4	4
63	20	female	Liberal	12	5	5	4	4	5	5	6	3	4	4	6	6	6
64	18	female	Science	12	6	6	5	6	6	6	7	5	4	5	4	5	4
65	18	male	Medicine	13	7	7	6	7	5	5	6	6	6	6	5	3	3
66	18	female	Liberal	10	6	6	5	4	3	5	7	3	3	4	5	5	5
67	20	male	Science	14	5	4	3	3	4	4	6	2	2	2	5	5	5
68	23	male	Engineering	13	3	6	5	3	2	4	6	2	2	2	5	5	5
69	19	male	Engineering	11	5	5	4	3	3	4	6	2	2	2	4	4	3
70	18	male	Engineering	14	4	4	3	4	3	4	6	3	3	3	6	6	6
71	20	male	Engineering	11	5	5	4	3	4	4	6	2	2	2	6	6	6
72	18	female	Engineering	11	5	5	4	4	4	4	6	3	3	3	6	6	6
73	18	male	Engineering	8	5	4	3	3	5	5	7	2	4	3	6	6	5
74	19	female	Science	10	3	6	5	5	5	5	7	4	4	4	6	6	5
75	19	male	Engineering	10	5	5	5	5	6	6	5	4	5	6	5	6	5
76	19	male	Liberal	10	3	3	3	3	5	5	5	2	2	2	5	5	4
77	18	female	Liberal	7	4	4	4	5	5	5	5	4	3	5	5	5	4
78	19	male	Liberal	10	5	5	5	4	5	5	5	3	3	3	4	5	3
79	19	female	Liberal	11	6	6	6	6	6	6	6	5	5	5	3	3	3
80	18	male	Science	9	3	3	3	2	2	5	5	1	1	1	1	1	1
81	19	male	Science	13	7	6	6	6	6	7	7	5	5	5	4	4	4
82	19	male	Engineering	11	7	7	7	6	7	7	7	5	6	7	4	3	1
83	18	female	Liberal	10	5	5	5	5	7	7	7	4	5	4	5	5	5
84	19	female	Medicine	8	6	6	6	5	7	7	7	4	3	2	5	4	4
85	19	female	Science	7	6	6	6	6	6	6	7	5	5	6	5	5	5
86	18	male	Engineering	8	4	5	5	5	5	5	6	4	4	5	5	5	5
87	19	male	Liberal	7	3	3	3	3	4	4	5	2	2	2	6	6	6
88	19	male	Medicine	10	5	5	5	5	6	6	7	4	4	4	3	3	3
89	18	male	Engineering	11	5	5	5	4	5	6	7	3	3	3	5	5	5
90	18	male	Engineering	11	4	4	4	4	6	6	7	3	3	2	7	7	6
91	19	male	Science	12	6	6	6	6	6	6	7	5	4	3	5	5	2
92	21	female	Liberal	11	5	5	5	4	4	4	5	3	3	3	4	4	4
93	19	male	Science	8	6	6	6	6	5	6	7	5	5	6	5	5	4
94	20	male	Medicine	11	5	6	6	5	6	6	7	4	5	4	3	4	5
95	19	female	Science	10	7	5	5	5	5	6	7	4	5	4	5	5	5
96	19	female	Science	13	6	6	6	5	5	6	7	4	5	6	5	5	4
97	19	male	Engineering	13	6	6	6	5	5	5	6	4	4	4	5	5	4
98	18	female	Liberal	11	5	5	5	5	5	5	6	4	5	5	5	5	5
99	19	male	Liberal	10	6	6	6	6	6	5	6	5	6	5	5	5	6
100	19	female	Science	10	3	3	3	3	3	4	6	2	2	2	6	6	6
101	19	male	Engineering	9	5	5	5	3	5	5	7	2	2	2	5	3	2
102	19	female	Liberal	10	5	5	5	5	4	4	6	4	4	4	6	6	3
103	19	female	Engineering	6	3	3	3	3	4	4	6	2	2	2	6	6	6
104	18	female	Liberal	10	4	3	3	3	3	4	6	2	4	3	6	6	6
105	19	male	Engineering	10	5	2	3	3	2	6	5	2	2	2	2	2	3
106	18	male	Engineering	9	3	2	3	2	3	3	2	1	1	1	1	1	1
107	19	female	Engineering	11	6	6	7	7	7	7	7	6	7	7	5	5	1
108	19	male	Engineering	12	5	5	6	5	5	5	5	4	6	5	3	3	3
109	18	female	Liberal	10	4	4	5	4	6	7	7	3	6	2	7	7	6
110	19	male	Liberal	13	6	6	7	5	7	7	7	4	5	4	6	6	5
111	18	female	Liberal	10	4	3	4	4	5	5	6	3	3	3	5	5	5
112	19	female	Liberal	12	4	5	6	6	6	5	6	5	5	4	5	3	4
113	19	female	Liberal	10	4	4	5	4	3	3	4	3	3	3	5	5	5
114	19	male	Engineering	13	6	5	6	6	5	5	6	5	5	4	2	2	2
115	18	male	Engineering	11	3	3	4	3	5	5	7	2	2	2	6	6	6
116	19	male	Medicine	13	5	5	3	4	5	5	5	4	4	4	5	5	5
117	19	male	Engineering	11	5	3	2	2	4	5	4	2	4	2	6	6	6
118	19	male	Engineering	11	4	4	3	3	7	7	6	3	3	3	3	1	1
119	19	male	Engineering	13	7	7	6	6	7	7	6	6	6	6	2	2	2
120	19	male	Science	11	6	6	5	5	7	7	7	5	4	4	6	6	4
121	18	female	Liberal	13	6	6	5	5	6	6	6	5	4	4	4	4	3
122	21	male	Science	12	6	6	5	4	4	6	6	4	4	4	6	6	4
123	18	male	Medicine	13	4	4	3	3	4	4	4	3	4	3	3	3	4
124	19	male	Engineering	10	4	4	3	4	4	5	5	4	4	4	3	3	3
125	20	male	Engineering	13	3	4	3	3	4	6	6	3	3	3	5	5	5
126	19	male	Engineering	14	5	5	4	4	5	5	5	4	4	4	5	5	3
127	18	male	Engineering	10	6	6	5	5	7	7	7	5	5	5	6	6	6
128	18	male	Engineering	8	5	5	4	4	6	6	6	4	4	4	5	4	3
129	18	male	Engineering	11	4	4	3	3	4	5	5	3	3	3	5	5	5
130	19	female	Science	7	5	5	4	3	5	6	6	3	3	2	3	5	5
131	19	male	Engineering	10	7	6	5	5	5	4	4	5	7	5	3	3	3
132	19	male	Engineering	10	6	6	5	4	7	7	7	4	4	4	6	6	6
133	19	female	Liberal	13	7	6	5	4	6	6	6	4	4	4	5	5	5
134	18	female	Science	10	4	4	3	3	5	5	5	3	3	3	5	5	5
135	19	female	Engineering	11	3	4	3	3	7	7	7	3	3	3	3	3	3
136	18	male	Engineering	10	5	5	4	4	6	6	6	4	4	4	5	5	5
137	18	male	Engineering	10	3	4	3	3	4	4	5	3	3	3	4	3	3
138	18	female	Engineering	11	5	5	4	4	5	5	6	4	4	4	5	4	2
139	19	male	Engineering	7	3	4	3	3	6	6	7	3	4	4	3	3	3
140	18	male	Science	11	5	5	4	4	6	5	6	4	5	4	5	5	5
141	19	male	Engineering	9.5	6	6	5	5	4	5	6	5	5	5	6	6	6
142	21	male	Engineering	10	7	6	5	5	6	6	7	5	5	5	5	5	5
143	18	female	Science	8	5	5	4	4	4	4	5	4	4	4	5	5	4
144	18	male	Science	12	6	7	6	6	6	6	7	6	6	6	7	7	2
145	19	female	Medicine	11	7	7	6	5	5	5	6	5	5	4	3	3	3
146	20	male	Science	11	6	5	4	4	5	5	6	4	6	4	7	7	7
147	18	male	Engineering	13	6	6	5	5	5	6	7	5	4	5	5	5	3
148	19	female	Science	11	5	5	4	4	4	4	5	4	5	5	6	6	6
149	18	female	Liberal	10	5	5	4	3	3	3	5	3	3	3	5	5	5
150	19	female	Liberal	10	5	5	4	4	4	4	6	4	5	5	5	5	5
151	19	female	Liberal	8	4	5	4	5	5	5	7	5	5	5	5	5	5
152	18	male	Engineering	9	4	4	3	3	3	4	6	3	3	3	7	7	7
153	19	female	Liberal	10	7	7	6	6	5	5	7	6	6	6	2	2	2
154	19	female	Medicine	11	6	5	4	3	4	5	7	3	3	3	6	6	6
155	19	male	Engineering	10	5	4	3	2	4	3	5	2	2	2	5	5	5
156	20	male	Science	14	2	3	2	2	4	5	7	2	2	2	7	7	7
157	18	male	Medicine	4	3	4	3	3	3	4	6	3	3	3	5	5	5
158	20	female	Engineering	14	3	3	2	2	2	3	5	2	2	2	5	4	3
159	20	female	Liberal	11	5	6	5	4	5	5	7	4	4	4	6	6	6
160	19	male	Engineering	11	6	6	5	5	4	4	6	5	5	5	6	5	3
161	19	male	Engineering	12	5	5	4	4	6	5	7	4	4	4	7	7	7
162	19	male	Science	13	5	5	5	5	6	6	5	5	5	5	3	3	3
163	19	male	Science	10	5	5	5	4	6	6	5	4	4	4	5	5	5
164	19	female	Science	10	6	6	6	4	6	6	6	4	4	4	5	5	5
165	20	male	Engineering	11	7	7	7	7	7	7	7	7	5	7	3	3	3
166	19	male	Liberal	12	5	5	5	5	5	5	5	5	5	5	6	6	5
167	20	male	Science	11	5	5	5	5	6	6	6	5	4	4	5	5	5
168	19	male	Science	13	6	4	4	4	4	4	4	4	4	4	4	6	3
169	19	female	Liberal	11	6	6	6	6	6	6	6	6	6	6	4	3	3
170	18	male	Medicine	13	2	2	2	2	2	5	5	2	2	2	7	5	2
171	22	female	Engineering	12	3	3	3	3	3	5	5	3	3	3	6	6	6
172	19	male	Engineering	10	5	5	5	4	4	5	5	4	4	4	5	4	5
173	19	female	Science	10	3	3	3	3	4	5	5	3	3	3	5	5	5
174	18	female	Science	10	6	6	6	4	6	6	6	4	5	4	6	6	6
175	21	male	Science	11	7	7	7	6	7	7	7	6	7	6	5	5	5
176	18	male	Engineering	6	2	2	2	2	4	6	6	2	2	3	6	6	6
177	18	female	Liberal	10	6	6	6	6	6	6	6	6	6	6	2	1	1
178	19	female	Engineering	8	2	2	2	2	4	4	4	2	2	2	6	6	6
179	18	male	Engineering	12.5	6	6	6	5	6	6	6	5	5	5	6	6	4
180	18	female	Science	10	5	5	5	5	6	6	7	5	4	4	5	4	3
181	20	male	Engineering	12	7	5	5	4	6	6	7	4	7	6	2	2	2
182	18	female	Liberal	10	3	4	4	3	4	6	7	3	3	2	6	6	6
183	19	male	Liberal	12	5	5	5	5	6	6	7	5	1	5	5	5	5
184	18	female	Engineering	10	6	6	6	6	7	6	7	6	4	5	2	2	2
185	19	male	Engineering	9	5	5	5	4	5	5	6	4	4	4	4	4	4
186	18	male	Science	11	3	3	3	1	5	5	6	1	1	1	7	7	7
187	18	female	Medicine	11	5	5	5	5	4	5	6	5	5	5	5	3	3
188	19	male	Engineering	5	5	5	5	4	5	5	6	4	4	5	5	5	3
189	21	male	Science	13	3	2	2	2	3	5	6	2	2	2	6	6	6
190	19	female	Liberal	12	5	5	5	5	5	5	6	5	5	4	4	5	4
191	19	female	Engineering	10	4	4	4	4	4	4	5	4	3	3	5	5	5
192	19	female	Engineering	11	5	4	4	4	4	5	6	4	4	4	5	5	3
193	19	female	Science	11	4	5	5	5	5	6	7	5	5	5	7	7	6
194	18	male	Liberal	13	7	5	5	4	7	6	7	4	7	7	1	1	1
195	19	male	Science	13	5	5	5	4	4	4	6	4	4	5	4	4	3
196	19	female	Liberal	7	4	4	4	4	3	3	5	4	4	4	5	5	5
197	18	female	Liberal	9.5	4	4	4	4	4	4	6	4	4	4	5	4	4
198	19	male	Engineering	11	5	3	3	2	3	3	5	2	2	2	6	6	5
199	20	female	Liberal	10	6	6	6	5	5	5	7	5	4	4	5	3	3
200	18	male	Medicine	9	4	3	3	3	5	5	7	3	4	4	6	6	4
201	18	male	Engineering	7	4	3	3	2	3	4	6	2	2	4	6	6	6
202	19	male	Engineering	11	2	2	2	2	3	4	6	2	2	2	5	6	6
203	18	female	Medicine	11	6	6	6	5	5	5	7	5	5	5	6	3	3
204	19	female	Engineering	11	6	6	6	5	5	5	7	5	5	5	7	5	4
205	18	female	Science	9	3	5	5	4	5	5	7	4	5	4	7	7	7
206	18	male	Science	11	2	2	2	2	4	4	6	2	2	2	6	6	6
207	19	female	Engineering	11	3	4	5	3	5	5	5	3	3	3	6	6	6
208	18	female	Engineering	12	5	4	5	5	4	6	6	5	5	5	2	2	2
209	18	female	Liberal	14	4	4	5	5	4	5	5	5	5	4	4	4	4
210	19	female	Engineering	13	3	3	4	4	3	5	5	4	4	4	5	5	3
211	20	male	Science	6	4	5	6	5	3	4	5	5	5	5	3	4	4
212	20	female	Engineering	11	5	5	6	4	4	5	6	4	4	4	6	4	1
213	20	female	Medicine	12	4	4	5	4	3	4	6	4	4	3	5	5	5
214	19	female	Liberal	10	5	4	5	3	3	3	5	3	3	3	5	5	3
215	20	female	Liberal	11	2	2	3	3	4	3	5	3	3	3	5	5	5
216	19	female	Medicine	8	5	4	6	4	4	5	6	4	4	4	5	4	4
217	19	male	Liberal	11	3	5	3	4	4	5	3	5	3	5	4	5	3
218	19	female	Liberal	13	6	6	4	3	4	6	6	4	4	4	4	4	3
219	18	female	Engineering	10	5	5	3	3	7	7	7	4	4	4	7	6	6
220	19	male	Science	12	7	7	5	5	7	7	7	6	5	7	7	7	7
221	19	female	Liberal	9	3	5	3	2	6	6	6	3	2	4	6	7	7
222	19	male	Science	10	3	5	3	3	5	5	6	4	1	4	6	6	6
223	18	male	Science	7	5	5	3	3	4	4	5	4	4	4	6	6	6
224	19	female	Liberal	11	5	5	3	2	5	5	6	3	3	2	5	5	2
225	18	male	Engineering	9	7	7	5	5	5	5	7	6	6	6	5	4	4
226	18	male	Engineering	9	5	5	3	2	4	4	6	3	3	3	6	6	6
227	19	female	Medicine	11	5	5	3	3	5	5	7	4	4	4	5	5	3
228	20	male	Engineering	10	6	6	4	4	4	5	7	5	4	4	3	4	5
229	18	male	Engineering	10	4	5	3	3	3	3	5	4	4	4	5	2	2
230	22	male	Medicine	12	2	4	2	1	4	3	5	2	2	2	6	6	6
231	20	male	Engineering	10	3	5	3	3	5	5	7	4	4	4	6	5	2
232	18	female	Liberal	10	4	5	3	3	4	4	6	4	4	4	5	5	5
233	21	male	Liberal	9	3	4	3	3	6	6	5	4	2	1	7	7	7
234	18	male	Liberal	9	5	6	5	4	5	6	6	5	5	4	5	5	4
235	20	female	Medicine	10	3	4	3	3	3	3	3	4	4	4	6	6	6
236	18	female	Liberal	13	7	7	6	5	6	6	6	6	6	5	3	3	3
237	20	male	Science	10	4	4	3	3	4	5	5	4	4	4	3	3	3
238	19	male	Engineering	11	6	6	5	5	6	7	7	6	6	6	6	6	6
239	21	male	Engineering	11	5	5	4	3	5	5	5	4	4	3	5	4	3
240	18	male	Engineering	13	5	6	5	4	5	6	6	5	5	6	3	3	3
241	19	male	Science	11	5	5	4	2	5	5	5	3	4	4	6	6	6
242	19	female	Liberal	13	7	7	6	5	6	6	6	6	6	5	5	3	3
243	20	male	Science	8	3	4	3	3	3	5	5	4	3	3	5	5	5
244	19	female	Medicine	13	5	6	5	3	5	5	6	4	5	3	6	6	5
245	18	male	Engineering	10	3	4	3	2	4	5	6	3	2	3	6	6	6
246	20	male	Engineering	13	3	3	2	1	2	4	5	2	2	2	5	5	5
247	18	female	Liberal	11	4	5	4	4	5	6	7	5	5	5	6	6	5
248	18	male	Medicine	11	5	6	5	3	5	5	6	4	6	6	7	6	6
249	18	male	Engineering	15	6	6	5	4	6	6	7	5	5	5	5	3	2
250	18	female	Liberal	11	5	5	4	4	6	6	7	5	5	5	6	5	5
251	19	male	Engineering	11	3	4	3	3	3	3	5	4	4	4	5	4	4
252	19	male	Engineering	13	5	5	4	4	5	5	7	5	4	4	5	5	2
253	20	male	Engineering	11	4	5	5	4	5	5	4	5	4	5	5	5	4
254	19	female	Engineering	12	4	4	4	4	5	6	5	5	5	6	5	5	5
255	19	male	Science	13	4	4	4	3	5	5	5	4	4	4	6	6	6
256	19	female	Medicine	9	6	6	6	6	6	6	6	7	7	7	5	5	5
257	18	male	Medicine	10	2	2	2	2	5	5	5	3	3	3	5	5	5
258	21	female	Engineering	11	6	6	6	6	6	6	6	7	6	6	4	4	4
259	19	male	Engineering	10	5	5	5	3	5	5	5	4	4	4	6	6	6
260	20	male	Liberal	7	5	5	5	4	5	5	5	5	4	4	4	4	4
261	18	male	Science	12	6	5	5	4	6	6	7	5	6	5	5	4	4
262	18	female	Science	11	6	6	6	5	5	6	7	6	6	6	6	6	4
263	19	female	Science	10.5	6	6	6	2	3	5	6	3	3	3	6	6	6
264	18	female	Medicine	10.5	3	3	3	3	3	3	5	4	5	4	4	4	4
265	21	female	Liberal	6	2	3	3	1	5	5	7	2	2	2	7	7	7
266	18	male	Science	11	5	4	4	3	6	5	7	4	3	4	6	6	6
267	19	female	Liberal	11	5	5	5	3	2	3	5	4	4	4	5	5	5
268	19	female	Medicine	11	4	3	3	3	4	4	6	4	4	4	6	6	6
269	20	male	Science	6	4	5	6	5	6	6	5	6	3	3	5	5	3
270	21	female	Science	10	4	4	5	4	4	5	5	5	3	5	7	6	6
271	19	male	Engineering	11	5	5	6	5	6	6	7	6	6	7	2	2	2
272	18	female	Liberal	10	3	2	3	2	2	2	3	3	3	3	2	2	3
273	18	male	Liberal	10	6	4	6	5	6	5	4	6	6	4	4	5	4
274	18	female	Engineering	11	4	3	5	3	4	5	6	4	5	4	6	5	2
275	20	female	Liberal	12	4	5	4	3	5	4	3	5	4	3	5	5	3
276	19	male	Engineering	10	5	5	4	1	5	5	5	3	3	3	5	5	3
277	19	female	Liberal	10	7	7	6	5	6	7	7	7	7	7	6	6	1
278	19	male	Engineering	12	5	5	4	3	5	4	4	5	5	4	5	4	5
279	19	female	Science	10	6	4	3	2	6	6	6	4	4	4	7	7	7
280	18	male	Engineering	10	4	3	2	2	3	7	7	4	4	1	6	6	6
281	18	female	Medicine	13	3	3	2	2	4	5	5	4	4	4	5	5	3
282	19	female	Medicine	13	4	4	3	3	5	5	6	5	3	3	6	6	3
283	19	female	Liberal	13	5	5	4	4	5	5	6	6	6	4	5	5	3
284	17	male	Engineering	10	5	6	5	5	5	6	7	7	7	7	7	7	7
285	19	female	Liberal	12	3	3	2	2	2	4	5	4	2	3	5	5	5
286	19	female	Liberal	11	5	5	4	4	4	4	6	6	6	6	6	5	4
287	21	female	Medicine	14	5	4	3	2	5	5	7	4	4	4	6	6	6
288	17	female	Liberal	7	5	5	4	3	5	5	7	5	4	3	7	6	5
289	19	female	Liberal	13	3	4	4	4	3	3	4	6	6	4	4	4	4
290	18	male	Medicine	12	5	5	3	3	4	4	5	6	4	3	5	5	5
291	18	female	Liberal	7	5	4	3	2	6	6	7	5	1	1	7	7	7
292	20	male	Liberal	11	6	6	6	2	6	6	6	5	3	4	6	6	4
293	19	female	Liberal	15	2	3	3	3	6	6	6	6	7	6	7	7	5
294	18	male	Science	11	5	2	2	2	6	6	6	6	2	2	6	6	6
295	20	male	Medicine	13	1	1	1	2	7	7	7	7	1	1	7	7	7

## Sheet: Study3
Number	Age	Gender	Major	LLE	LSE1	LSE2	LSE3	LSE4	LSE5	SRE1	SRE2	SRE3	DSE1	DSE2	DSE3	PSE1	PSE2	PSE3	PSE4	ME1	ME2	ME3	ME4	VE1	VE2	VE3	SP1	SP2	SP3	PES1	PES2	PES3
1	20	female	Medicine	11	4	5	5	5	5	4	6	7	5	4	6	6	6	7	7	6	6	7	7	7	7	7	5	4	4	4	3	3
2	19	female	Engineering	11	4	4	3	4	3	3	5	3	3	3	3	3	3	3	4	3	4	3	3	3	4	4	3	3	3	6	6	6
3	19	female	Engineering	11	5	6	5	5	4	3	5	5	5	4	4	4	4	4	4	5	5	4	1	5	5	5	1	1	1	2	2	2
4	18	female	Liberal	13	5	5	3	5	5	3	5	6	3	2	4	4	3	3	3	6	6	6	6	4	5	4	3	3	3	6	6	4
5	18	male	Science	12	3	4	3	3	4	3	3	3	3	3	4	3	3	2	4	3	3	3	2	3	3	3	2	2	2	6	5	5
6	19	male	Science	13	4	4	4	4	4	5	5	4	4	4	4	4	4	4	4	4	4	4	4	4	4	4	2	2	2	4	4	4
7	19	male	Science	13	6	6	6	6	6	5	6	6	6	6	5	4	4	4	7	6	6	6	3	6	6	6	4	4	4	3	3	3
8	19	male	Liberal	10	5	5	4	5	4	4	5	5	5	4	5	5	4	4	4	5	4	4	4	5	5	5	4	4	4	5	5	5
9	18	male	Engineering	12	4	4	3	4	5	5	5	5	4	4	5	4	5	5	5	5	5	5	5	4	5	5	4	4	5	4	4	3
10	19	male	Engineering	10	4	4	4	4	4	3	3	3	3	4	3	3	3	3	3	3	3	3	3	3	3	3	3	3	3	5	4	4
11	18	male	Science	10	3	3	3	3	3	4	5	5	3	3	3	3	3	3	3	3	3	3	3	3	4	4	3	3	3	5	5	5
12	19	male	Engineering	4	4	5	3	4	4	5	5	5	4	6	5	5	4	3	3	4	4	4	4	5	5	5	4	4	4	5	5	2
13	19	female	Liberal	11	4	3	2	3	6	4	3	6	4	3	5	2	3	3	6	6	6	6	6	4	5	5	5	3	5	6	6	4
14	19	female	Liberal	11	5	5	4	4	6	5	6	6	5	4	5	6	5	4	4	6	6	5	5	5	5	5	4	4	5	5	4	4
15	18	male	Engineering	10	4	6	2	4	4	4	6	6	3	3	5	3	3	3	6	6	4	3	3	6	6	6	6	3	4	6	6	6
16	19	male	Engineering	8	4	5	1	3	4	5	7	6	3	2	1	6	4	4	6	4	4	4	4	6	6	6	1	1	1	4	6	4
17	18	male	Engineering	9	4	5	3	5	5	6	6	6	4	4	6	6	6	4	5	6	6	5	5	5	6	6	4	4	4	4	4	2
18	19	female	Liberal	10	6	6	5	5	5	6	6	6	6	5	6	5	5	5	6	6	6	6	6	6	6	6	6	5	6	5	3	3
19	19	female	Engineering	12	3	4	3	3	3	5	5	5	3	3	4	5	3	3	5	3	3	3	3	5	5	5	3	3	3	5	5	4
20	19	female	Liberal	13	4	4	3	4	4	5	4	5	5	4	5	5	4	4	6	5	5	5	5	6	6	6	5	5	4	5	5	5
21	19	male	Science	16	5	5	5	5	5	6	5	6	5	3	4	4	6	6	6	7	7	7	7	7	6	6	5	4	4	6	6	6
22	19	female	Medicine	11	5	4	3	5	5	2	4	4	2	2	2	4	3	3	3	4	5	4	4	3	4	4	3	3	3	6	6	6
23	19	female	Science	13	4	3	2	2	5	6	6	6	6	5	6	4	5	5	5	6	6	6	6	5	6	6	3	3	5	6	6	4
24	19	female	Liberal	13	3	3	3	3	3	3	4	5	3	3	4	5	4	5	4	5	5	5	5	4	4	4	3	2	2	5	5	5
25	19	male	Science	11	4	4	3	4	4	4	5	5	5	5	4	4	5	4	4	5	5	5	5	4	4	4	3	3	4	3	3	3
26	18	female	Liberal	11	3	4	3	4	5	5	7	6	4	3	4	4	4	4	4	6	6	6	6	5	5	5	4	5	5	6	5	4
27	19	female	Engineering	10	3	3	3	3	3	1	2	2	2	2	2	2	2	1	2	4	4	3	2	5	4	5	2	2	2	5	5	5
28	19	male	Engineering	12	5	5	4	5	5	5	6	6	5	5	5	4	4	4	4	6	6	5	5	4	4	4	4	4	4	3	3	3
29	19	female	Science	13	4	5	3	4	5	3	5	5	5	4	4	6	6	6	7	7	7	7	7	6	6	6	7	7	7	5	5	5
30	19	female	Medicine	10	6	5	4	5	5	4	5	6	4	3	4	5	5	4	4	6	6	5	5	4	4	4	3	3	6	5	5	4
31	19	male	Engineering	7	5	5	5	5	5	6	6	6	5	4	6	6	6	6	5	5	6	5	6	6	5	5	4	3	4	5	5	5
32	19	female	Medicine	13	6	5	6	6	6	7	6	7	7	7	6	7	7	7	7	7	7	7	7	6	7	7	7	7	7	3	3	3
33	20	female	Liberal	10	4	4	4	5	4	5	5	5	5	5	5	5	4	4	5	5	4	5	5	5	5	5	4	4	4	4	4	4
34	19	male	Liberal	11	6	7	4	6	5	6	7	7	6	5	5	4	3	5	5	5	5	6	5	5	6	7	3	3	3	4	4	1
35	19	male	Engineering	11	3	4	3	6	5	3	5	5	2	2	4	5	3	3	5	3	3	4	4	5	5	5	3	3	5	3	3	5
36	18	male	Engineering	10	3	3	3	2	3	3	5	5	2	3	3	2	3	3	2	3	3	3	3	3	3	3	2	2	2	5	5	5
37	19	female	Liberal	11	4	4	3	4	4	3	5	5	4	3	3	4	4	3	4	5	5	3	3	3	3	3	3	3	3	5	5	4
38	18	male	Medicine	10	2	2	2	2	2	5	5	5	2	2	2	3	2	2	4	6	6	5	5	4	4	5	6	6	3	6	6	6
39	19	female	Liberal	7	4	4	3	4	5	3	4	4	3	3	4	3	3	4	5	4	4	5	4	2	2	2	2	2	2	6	6	6
40	18	female	Medicine	10	3	3	2	2	2	4	5	5	3	2	3	3	3	3	2	5	5	5	4	5	5	5	4	4	4	7	7	7
41	19	male	Engineering	10	4	5	3	5	4	6	6	6	3	3	4	5	4	4	5	5	5	4	3	6	6	6	5	4	4	6	6	6
42	18	male	Science	9	5	6	6	3	4	6	6	6	6	6	6	6	5	4	4	5	5	5	4	5	5	5	3	1	4	5	5	3
43	20	male	Liberal	10	5	4	3	5	4	5	6	3	4	4	2	6	4	4	4	5	5	4	4	5	5	5	4	4	4	5	5	4
44	21	female	Science	11	5	5	4	5	4	4	6	6	5	5	5	5	4	4	5	5	5	5	5	4	4	4	3	3	3	4	4	2
45	18	female	Liberal	10	3	3	2	2	5	4	6	5	4	3	4	5	3	4	4	4	6	4	4	3	5	5	3	2	2	4	4	4
46	18	male	Science	10	3	3	4	3	3	4	3	3	3	4	3	3	3	5	3	5	5	6	6	5	6	6	4	3	3	6	6	6
47	19	male	Science	9	5	5	5	5	4	6	7	4	4	5	5	4	3	5	5	5	5	4	4	4	4	5	5	3	4	1	1	1
48	20	male	Liberal	10	3	3	5	4	3	5	4	1	1	1	1	1	1	1	1	4	4	3	5	5	7	7	2	2	1	7	7	7
49	18	male	Liberal	11	2	3	3	5	4	5	6	7	2	1	3	3	1	1	7	5	5	4	4	6	6	6	3	3	3	7	7	7
50	19	male	Science	12	4	4	4	4	4	4	6	6	4	4	4	4	3	3	4	6	6	5	5	5	5	5	1	1	1	5	5	1
51	18	male	Medicine	11	3	5	3	3	3	4	5	5	3	3	4	5	4	3	3	5	4	4	3	3	3	3	4	4	4	5	6	5
52	20	male	Science	14	4	6	4	4	4	6	6	7	4	4	6	4	4	4	6	4	7	5	5	4	4	4	3	3	3	6	6	4
53	18	male	Science	10	3	2	2	3	3	3	5	5	2	1	2	2	2	2	2	3	3	3	2	2	2	2	2	2	3	6	6	5
54	18	female	Science	10.5	4	4	4	4	5	4	4	5	4	4	6	6	4	4	4	3	3	4	4	4	4	5	4	4	5	7	7	7
55	18	male	Science	7	5	6	4	4	5	4	6	6	5	5	5	3	3	3	5	5	5	3	3	4	5	5	2	2	2	3	3	3
56	19	male	Engineering	11	4	5	5	5	4	4	5	5	4	4	4	4	4	4	4	5	5	5	2	3	4	4	3	3	3	5	4	3
57	19	female	Liberal	13	3	4	3	4	3	3	5	6	3	3	3	4	3	4	3	4	4	3	4	4	4	3	3	3	4	6	5	6
58	19	female	Liberal	13	4	4	4	4	5	4	6	6	4	4	6	4	4	4	6	6	6	6	6	4	5	5	4	6	5	5	5	4
59	19	male	Engineering	7	2	5	3	2	2	3	3	3	2	3	3	3	3	3	3	5	3	3	3	5	5	5	3	3	2	6	6	6
60	19	male	Liberal	10	3	5	2	6	4	4	6	3	3	3	3	3	3	3	3	5	5	5	5	5	5	5	3	3	3	5	5	5
61	19	male	Medicine	13	6	6	5	4	5	5	6	7	6	5	5	6	6	6	6	6	6	6	6	6	6	6	4	4	5	3	3	3
62	19	male	Liberal	10	4	4	2	4	4	4	6	6	2	2	3	3	4	4	4	6	6	6	5	5	4	5	4	4	4	6	6	6
63	18	male	Medicine	11	5	6	3	6	3	6	7	7	6	5	6	5	4	5	5	7	5	6	6	7	7	7	6	5	4	6	5	4
64	19	male	Science	11	4	5	4	4	5	5	4	4	4	4	4	3	5	4	4	6	5	5	3	5	6	6	4	4	4	7	5	3
65	18	female	Liberal	10	5	5	4	5	5	5	6	6	5	5	5	4	4	4	4	5	5	5	4	4	4	4	4	4	4	3	3	3
66	18	female	Liberal	10	3	4	3	5	4	3	5	5	3	3	4	3	3	3	4	3	4	3	3	3	4	4	2	2	2	5	5	5
67	19	female	Engineering	11	3	4	3	3	5	6	7	5	4	3	4	4	4	3	3	5	5	5	5	4	4	4	3	2	2	5	5	5
68	19	male	Science	11	2	4	2	4	3	6	6	6	2	2	2	3	2	2	2	3	3	2	2	2	2	2	2	2	2	6	6	6
69	18	male	Engineering	10	3	3	3	3	3	4	4	4	3	3	4	4	5	5	5	4	5	5	5	4	4	5	4	4	4	6	6	5
70	19	female	Liberal	10	6	5	5	6	6	4	6	5	4	4	4	6	6	6	6	6	6	6	5	5	5	5	6	3	4	6	6	6
71	19	female	Science	12	6	5	6	6	6	5	6	6	5	5	5	7	6	5	6	6	7	6	5	5	6	6	5	5	5	6	6	6
72	18	female	Science	10	2	3	2	2	3	4	4	5	4	4	5	3	3	3	2	2	2	2	2	3	2	2	1	1	1	4	4	1
73	20	male	Liberal	10	5	2	5	3	5	3	5	4	3	5	4	4	3	5	3	3	5	3	5	3	3	4	3	5	4	4	6	5
74	19	male	Science	13	3	3	3	3	3	5	5	5	2	3	4	3	3	3	3	5	5	5	5	4	4	4	3	2	2	5	5	5
75	18	female	Science	13	5	5	3	5	5	5	5	5	5	5	5	5	5	5	5	6	6	6	6	6	6	6	7	7	6	5	3	3
76	19	male	Science	10	4	3	3	3	3	4	5	6	3	3	3	3	2	2	4	3	3	4	3	5	5	5	3	3	2	6	6	6
77	19	male	Liberal	7	4	5	3	5	5	4	5	5	4	3	4	5	4	4	5	5	5	5	4	5	5	5	3	3	6	6	6	6
78	18	male	Science	10	4	5	5	4	5	4	6	6	5	4	4	5	5	4	5	5	5	5	4	5	5	5	4	4	4	4	4	4
79	19	male	Science	7	1	3	3	3	5	5	3	6	1	2	1	2	1	1	1	1	1	2	2	3	3	5	4	6	2	3	4	5
80	18	female	Liberal	7	5	3	1	3	3	5	6	6	5	4	4	6	4	4	7	5	4	4	5	7	6	6	4	4	4	5	4	1
81	19	female	Science	11	4	3	4	4	4	4	5	5	3	3	3	5	4	3	4	5	5	5	4	4	5	5	4	6	6	6	6	6
82	19	male	Science	15	2	4	2	2	3	5	6	6	5	3	3	3	2	5	3	4	3	3	5	5	6	6	6	4	5	6	6	6
83	20	female	Liberal	12	6	6	5	5	6	6	6	6	6	4	6	6	5	5	5	6	6	6	5	5	6	6	6	6	6	5	5	4
84	19	male	Engineering	9	5	5	6	5	6	4	6	5	5	5	4	4	5	4	5	5	6	5	4	5	5	6	4	3	3	5	6	5
85	18	male	Engineering	9	4	5	3	5	4	4	5	5	4	4	4	4	4	4	4	5	5	5	5	4	4	4	4	4	4	5	5	5
86	19	male	Engineering	15	5	5	4	5	5	3	5	3	5	4	3	5	4	4	4	5	6	5	4	3	3	5	4	4	4	5	4	3
87	19	male	Medicine	11	4	5	4	4	4	4	5	5	4	5	5	5	5	4	5	4	4	5	4	4	5	6	4	4	4	5	5	4
88	18	female	Science	13	3	2	2	2	5	4	5	3	5	5	5	5	5	5	7	5	6	6	5	3	5	6	6	7	6	2	2	2
89	18	male	Engineering	11	2	4	3	5	5	4	4	4	3	3	3	4	4	2	4	3	3	3	3	3	3	3	3	3	3	5	5	5
90	18	male	Engineering	12	2	5	4	2	2	4	5	5	2	2	4	2	2	2	2	5	6	5	4	3	3	3	2	4	2	7	7	6
91	19	male	Science	7	4	4	5	4	4	5	5	6	5	3	3	5	5	5	4	6	6	5	5	6	5	5	6	6	4	5	3	3
92	19	female	Engineering	13	4	6	4	4	4	6	7	7	3	3	4	5	4	4	5	5	5	5	5	5	5	5	4	4	4	7	7	7
93	18	male	Engineering	14	6	6	5	6	6	6	5	6	5	6	5	6	5	5	6	6	6	7	7	5	5	6	7	5	5	1	1	1
94	18	male	Engineering	8	5	4	6	5	5	5	4	6	4	5	5	6	4	4	4	4	5	5	5	4	4	4	4	4	4	6	6	6
95	20	male	Engineering	6	5	4	3	4	4	5	7	6	5	3	4	5	4	3	6	5	5	5	5	4	6	5	4	4	3	6	6	6
96	19	male	Engineering	11	2	3	2	3	2	6	6	6	3	2	4	3	3	2	2	6	6	3	2	5	3	3	2	2	2	6	5	5
97	19	female	Engineering	9	5	5	3	4	5	2	4	4	5	3	5	5	5	4	3	5	5	4	4	5	5	5	3	1	3	5	4	3
98	19	male	Engineering	11	5	5	5	5	5	7	7	6	6	5	7	6	5	4	7	7	7	6	5	7	7	7	5	5	5	5	5	5
99	19	male	Engineering	11	3	4	3	3	3	4	5	5	3	3	3	4	3	3	3	2	2	2	2	2	2	2	1	2	2	5	5	5
100	19	male	Science	12	4	4	3	4	4	4	5	5	4	4	4	5	4	4	4	5	5	4	4	4	5	6	4	4	4	5	5	5
101	18	male	Science	11	3	3	3	3	3	3	4	4	3	3	3	5	3	4	3	4	4	4	3	3	3	3	3	3	3	3	5	5
102	20	male	Engineering	11	5	4	4	4	4	4	6	6	4	3	4	5	4	4	4	5	5	4	4	4	4	4	3	4	3	5	5	5
103	17	male	Science	11	5	5	6	6	4	6	6	5	6	6	6	6	6	4	6	5	4	5	5	3	5	5	3	3	3	5	5	5
104	20	male	Science	11	5	3	1	5	5	5	6	6	3	2	4	5	5	4	3	5	4	3	3	3	5	5	3	5	3	5	5	5
105	18	male	Science	10	4	4	4	4	4	4	5	5	4	4	6	4	4	3	4	3	4	4	3	5	5	5	4	4	4	5	5	4
106	20	female	Liberal	12	5	4	4	5	5	4	5	5	3	3	4	4	3	4	4	4	5	4	4	3	4	4	3	3	3	6	6	6
107	19	male	Science	10	4	4	3	4	4	4	5	5	4	4	4	4	4	4	4	5	5	4	4	5	5	5	4	4	4	4	4	4
108	19	female	Engineering	16	3	3	3	3	3	6	6	7	4	4	6	6	2	2	6	3	3	3	3	4	5	5	3	3	3	6	6	5
109	19	male	Engineering	13	4	3	2	3	3	4	6	5	4	4	5	4	4	4	4	3	4	4	4	5	5	5	4	4	4	4	4	5
110	19	female	Liberal	13	5	5	4	5	5	5	5	6	5	4	4	4	4	4	5	6	6	6	6	6	6	6	6	5	6	6	5	5
111	19	male	Science	13	4	5	3	4	4	5	6	6	5	4	5	6	5	4	5	6	6	5	5	5	5	5	4	4	4	4	4	4
112	19	male	Engineering	14	4	5	4	4	5	5	6	6	6	5	6	6	5	5	6	6	6	5	6	6	6	6	5	6	5	5	5	3
113	18	male	Science	12	5	5	4	5	6	5	6	5	5	3	5	5	5	5	5	5	5	5	5	4	5	6	4	5	4	6	5	3
114	19	male	Science	12	7	7	6	6	6	6	7	7	6	6	6	6	6	6	6	6	6	6	6	7	7	7	4	4	4	3	3	3
115	19	male	Engineering	13	3	3	3	3	3	3	5	5	3	3	4	5	4	4	3	3	4	4	4	4	3	5	3	3	3	6	6	6
116	18	male	Science	11	5	6	4	5	4	5	5	6	5	4	5	5	4	4	5	6	6	5	5	5	5	5	4	4	4	6	6	4
117	18	male	Engineering	11	3	5	3	3	3	4	5	5	4	3	4	4	4	4	3	5	5	5	4	5	5	5	3	2	3	4	4	4
118	19	female	Science	14	5	5	4	5	5	6	6	6	5	4	4	4	4	4	4	6	6	6	4	4	4	5	3	3	3	5	5	4
119	20	male	Engineering	14	4	5	2	5	5	5	6	6	5	4	4	4	3	3	4	5	6	5	3	5	5	6	5	6	3	6	5	3
120	19	female	Liberal	10	3	4	3	3	3	3	5	5	4	3	4	4	4	3	5	5	6	5	6	6	5	5	3	3	5	5	5	5
121	20	male	Science	12	6	6	5	6	6	5	6	6	6	5	6	6	5	5	6	7	7	6	5	6	6	6	4	4	4	4	3	2
122	18	female	Medicine	8	4	5	4	4	4	6	6	6	6	4	6	4	3	3	7	5	5	3	3	7	7	7	3	3	3	5	3	3
123	19	female	Liberal	10	3	5	2	5	3	3	5	5	3	3	3	4	3	3	4	5	4	4	4	5	5	5	4	4	4	5	5	5
124	19	male	Liberal	9	6	6	5	6	5	7	6	4	4	4	6	5	5	5	6	7	6	6	5	4	4	5	6	5	6	5	5	4
125	21	male	Science	11	2	1	1	2	1	1	3	3	1	1	1	3	3	3	4	2	2	2	2	3	3	3	3	3	3	6	6	6
126	19	male	Science	11	3	2	3	2	3	4	4	3	2	5	4	3	3	3	4	4	4	4	3	3	3	3	2	2	2	4	4	4
127	20	male	Science	13	6	6	5	6	5	6	6	6	6	5	6	6	5	6	7	6	6	6	5	6	6	6	5	5	4	5	5	4
128	19	male	Engineering	7	4	4	3	3	4	2	4	4	3	3	4	5	3	4	4	3	2	3	3	3	3	3	3	3	3	6	6	6
129	19	female	Science	13	2	4	4	4	4	4	6	6	5	5	6	5	5	5	5	6	5	5	4	5	5	5	4	4	4	3	3	3
130	19	female	Medicine	11	6	5	4	5	5	6	6	6	5	5	7	5	6	5	6	5	6	6	6	6	6	6	7	7	7	7	7	7
131	19	female	Science	11	2	5	3	4	4	2	4	4	3	2	4	5	2	2	3	3	5	4	4	4	5	5	4	4	5	5	5	5
132	20	male	Science	13	2	6	3	2	3	4	6	4	3	3	5	2	2	1	2	4	5	5	4	5	5	6	4	4	4	5	4	5
133	18	female	Medicine	11	4	3	3	4	5	4	4	5	3	3	4	3	3	4	3	5	5	6	5	4	5	5	3	4	3	5	5	5
134	19	male	Medicine	10	4	5	3	5	5	3	5	6	6	3	4	4	3	3	3	6	7	5	3	5	5	6	4	4	4	5	3	4
135	19	male	Medicine	11	1	1	1	1	1	1	3	3	1	1	1	1	1	1	1	1	1	1	1	3	2	2	1	1	1	7	7	7
136	19	male	Science	10	3	3	2	3	3	3	3	2	2	2	2	2	3	3	3	2	2	3	3	2	4	4	2	2	2	6	6	6
137	18	female	Medicine	10.5	3	3	3	3	3	3	5	4	3	3	5	5	4	3	4	3	3	3	3	3	3	5	4	5	4	4	4	4
138	19	male	Liberal	10	3	3	3	3	3	3	4	3	3	3	3	5	3	3	4	3	3	3	3	5	5	5	2	2	2	5	5	4
139	19	male	Science	11	4	6	3	5	4	3	5	6	3	3	4	6	6	5	5	6	6	5	5	7	7	7	5	4	4	6	6	4
140	19	male	Science	13	4	4	3	3	4	3	5	3	3	3	3	4	4	4	4	5	5	5	4	4	4	6	4	4	5	4	4	3
141	19	male	Science	13	3	5	3	3	3	4	6	4	3	3	3	3	3	3	4	4	4	4	3	5	5	5	4	4	4	6	6	6
142	18	female	Liberal	10	5	4	4	3	3	4	5	5	3	3	4	4	4	4	5	6	6	5	4	3	5	7	3	3	4	5	5	5
143	19	female	Science	7	5	5	4	5	5	4	5	4	6	6	6	6	6	6	6	6	6	6	6	6	6	7	5	5	6	5	5	5
144	18	female	Liberal	10	4	4	3	3	3	4	5	4	3	4	5	5	4	4	5	4	3	4	4	5	5	6	3	3	3	5	5	5
145	20	female	Liberal	13	2	2	2	2	2	2	3	3	2	2	3	4	4	5	5	4	4	4	6	6	6	6	3	4	4	4	4	4
146	20	male	Liberal	11	6	6	6	3	3	6	6	6	2	2	4	6	3	3	6	6	6	6	2	6	6	6	5	3	4	6	6	4
147	20	male	Medicine	11	3	3	2	1	2	2	2	6	3	2	1	3	3	3	2	3	6	5	5	4	4	4	3	3	3	6	5	5
148	19	female	Science	10	5	5	4	4	5	4	5	5	4	4	4	5	5	4	7	6	6	6	4	6	6	6	4	4	4	5	5	5
149	20	male	Science	10	3	5	3	3	2	5	6	6	3	2	1	6	4	4	4	5	5	5	3	5	5	6	1	1	1	7	6	6
150	19	male	Liberal	10	3	5	3	3	3	4	5	5	5	5	3	5	5	4	4	5	5	5	4	5	5	5	3	3	3	4	5	3
151	18	female	Science	10	6	5	4	3	3	5	4	4	5	5	5	4	5	4	4	5	5	5	5	6	6	7	5	4	4	5	4	3
152	18	male	Medicine	12	4	4	3	3	3	3	5	5	3	3	2	4	3	3	5	5	5	3	3	4	4	5	6	4	3	5	5	5
153	18	male	Science	11	4	3	3	2	3	5	5	3	2	2	3	5	4	3	6	5	4	4	3	6	5	7	4	3	4	6	6	6
154	21	male	Science	12	5	5	4	4	4	4	6	5	4	4	6	5	5	5	7	6	6	5	4	4	6	6	4	4	4	6	6	4
155	19	male	Science	11	3	3	3	2	3	5	5	4	4	4	3	5	5	5	7	7	7	7	6	5	5	5	4	4	5	4	4	4
156	20	male	Science	14	4	3	2	3	4	4	6	4	3	3	2	2	2	2	5	5	4	3	3	4	4	6	2	2	2	5	5	5
157	19	male	Engineering	11	2	2	2	2	3	2	3	2	2	2	2	5	4	2	3	5	3	2	2	4	5	4	2	4	2	6	6	6
158	18	female	Liberal	10	4	5	2	2	2	4	5	5	3	3	4	5	4	3	3	5	5	4	3	3	3	5	3	3	3	5	5	5
159	20	male	Engineering	11	6	6	3	5	6	7	5	5	6	6	7	7	7	6	7	7	7	7	7	7	7	7	7	5	7	3	3	3
160	18	male	Liberal	9	4	3	3	3	5	4	5	5	3	3	5	4	4	4	5	5	6	5	4	5	6	6	5	5	4	5	5	4
161	19	female	Medicine	11	3	6	4	4	4	5	4	3	2	2	4	5	4	4	4	6	6	4	4	6	6	6	2	2	2	6	5	5
162	19	male	Engineering	10	4	5	4	3	3	3	3	4	4	4	4	4	3	3	4	4	4	3	4	4	5	5	4	4	4	3	3	3
163	20	male	Engineering	12	5	6	2	3	3	6	6	3	6	5	7	3	3	3	6	7	5	5	4	6	6	7	4	7	6	2	2	2
164	20	female	Medicine	10	3	3	2	2	3	1	1	2	2	2	2	2	2	2	2	3	4	3	3	3	3	3	4	4	4	6	6	6
165	19	female	Medicine	9	6	7	5	5	6	6	6	6	6	6	6	6	6	6	6	6	6	6	6	6	6	6	7	7	7	5	5	5
166	19	male	Engineering	10	6	5	6	6	4	6	5	5	3	3	3	4	5	5	5	5	5	5	5	6	6	5	4	5	6	5	6	5
167	18	female	Liberal	13	5	5	5	5	5	4	6	6	4	4	6	7	6	6	5	7	7	6	5	6	6	6	6	6	5	3	3	3
168	18	female	Liberal	10	3	3	2	2	3	5	6	5	1	1	2	3	3	3	4	3	4	4	3	4	6	7	3	3	2	6	6	6
169	19	female	Liberal	10	4	4	3	3	3	3	5	5	3	3	4	4	4	4	4	5	5	4	4	4	4	6	4	5	5	5	5	5
170	19	male	Engineering	11	5	4	2	2	5	6	6	7	6	5	7	4	6	6	6	5	5	6	5	6	6	7	6	6	7	2	2	2
171	18	male	Medicine	10	2	2	2	2	2	3	5	5	3	3	3	3	3	3	3	2	2	2	2	5	5	5	3	3	3	5	5	5
172	19	female	Engineering	11	3	3	3	3	3	3	5	4	3	3	3	4	3	3	3	3	4	5	3	5	5	5	3	3	3	6	6	6
173	18	male	Engineering	9	4	4	3	3	3	3	3	3	3	2	4	4	3	3	5	5	5	3	2	4	4	6	3	3	3	6	6	6
174	19	male	Medicine	7	6	6	5	3	3	3	5	5	3	3	5	5	4	4	4	6	5	4	4	5	5	6	3	3	3	4	5	4
175	19	female	Liberal	11	5	5	5	5	6	5	5	6	6	6	6	6	6	6	6	6	6	6	6	6	6	6	5	5	5	3	3	3
176	19	male	Medicine	13	3	3	3	2	3	3	4	5	3	3	5	5	4	4	4	5	5	3	4	5	5	5	4	4	4	5	5	5
177	20	female	Liberal	11	5	5	4	3	3	4	5	4	3	3	2	2	2	2	3	4	3	3	5	4	4	5	3	3	3	5	5	5
178	18	male	Engineering	10	3	3	2	3	2	4	4	5	4	3	3	3	3	3	4	3	4	3	3	4	4	5	3	3	3	4	3	3
179	19	male	Engineering	11	4	3	3	2	4	6	5	5	5	4	4	5	5	3	4	4	4	3	3	7	7	6	3	3	3	3	1	1
180	19	female	Medicine	11	4	5	3	2	3	3	5	5	3	3	5	5	3	3	4	5	5	3	3	5	5	7	4	4	4	5	5	3
181	19	female	Liberal	12	6	4	4	6	6	6	6	5	4	4	6	6	6	7	6	4	5	6	6	6	5	6	5	5	4	5	3	4
182	19	male	Medicine	10	6	6	6	5	5	4	6	6	5	5	4	6	5	5	5	5	5	5	5	6	6	7	4	4	4	3	3	3
183	18	male	Liberal	12	5	4	3	1	2	7	6	6	4	3	5	6	6	4	6	6	6	6	6	7	7	7	4	5	4	4	3	1
184	18	male	Engineering	10	5	5	5	3	3	6	7	5	5	5	4	4	6	6	7	5	5	6	6	5	5	5	4	4	4	3	3	3
185	18	male	Liberal	7	2	4	3	2	3	3	4	4	3	2	3	3	4	3	4	5	5	3	3	4	5	6	2	2	2	6	6	6
186	19	male	Engineering	10	2	5	3	4	4	4	5	5	4	4	5	4	3	2	2	5	2	3	3	2	6	5	2	2	2	2	2	3
187	19	female	Medicine	13	3	2	2	3	3	3	5	5	3	3	4	5	5	4	4	4	4	3	3	5	5	6	5	3	3	6	6	3
188	19	male	Engineering	7	4	5	3	3	2	4	6	2	5	4	5	3	4	3	2	5	5	4	4	3	5	6	1	1	2	4	6	3
189	19	female	Engineering	11	6	5	5	3	7	6	6	6	5	5	7	7	7	7	7	6	6	7	7	7	7	7	6	7	7	5	5	1
190	20	male	Engineering	10	4	5	4	4	4	5	6	6	5	3	5	4	4	4	4	6	6	4	4	4	5	7	5	4	4	3	4	5
191	19	male	Engineering	11	4	4	3	2	2	4	6	3	3	3	4	4	4	4	4	5	5	4	3	3	4	6	2	2	2	4	4	3
192	19	male	Engineering	14	4	5	2	3	3	4	4	5	3	3	2	5	5	4	3	5	5	4	4	5	5	5	4	4	4	5	5	3
193	18	male	Engineering	11	4	4	3	3	3	3	5	5	3	3	3	4	3	3	3	5	5	5	4	5	6	7	3	3	3	5	5	5
194	18	male	Engineering	10	4	5	2	3	3	3	4	4	3	2	2	3	4	3	3	3	4	3	2	4	5	6	3	2	3	6	6	6
195	17	male	Engineering	10	4	5	2	3	6	4	5	7	2	2	2	5	5	5	5	5	6	5	5	5	6	7	7	7	7	7	7	7
196	20	male	Science	10	4	4	4	3	3	3	5	5	3	3	3	3	4	4	4	4	4	3	3	4	5	5	4	4	4	3	3	3
197	18	male	Engineering	9	3	4	3	3	3	3	5	4	3	3	5	3	3	3	3	4	4	3	3	3	4	6	3	3	3	7	7	7
198	19	male	Engineering	10	2	3	2	2	2	3	5	6	2	2	2	3	2	3	3	3	3	3	3	3	4	5	1	1	1	6	6	6
199	19	male	Engineering	11	5	5	5	4	4	5	6	4	5	5	6	5	5	5	5	6	6	5	5	6	7	7	6	6	6	6	6	6
200	19	male	Engineering	11	5	5	3	2	2	3	5	3	2	2	3	3	2	2	2	5	3	3	2	3	3	5	2	2	2	6	6	5
201	18	male	Engineering	6	3	4	2	2	2	2	3	3	3	3	3	4	5	5	5	4	5	5	5	5	6	6	3	3	3	6	6	5
202	19	female	Liberal	11	6	6	5	5	6	5	6	6	6	6	6	6	5	5	5	6	6	6	6	6	6	6	6	6	6	4	3	3
203	18	male	Science	12	3	4	3	5	5	5	3	4	5	5	5	4	3	4	5	6	6	6	6	5	4	6	4	3	3	5	6	5
204	21	female	Engineering	11	5	4	4	3	5	5	5	4	4	4	6	6	6	6	6	6	6	6	6	6	6	6	7	6	6	4	4	4
205	20	male	Engineering	11	4	4	3	3	3	6	6	4	3	3	5	4	4	4	5	5	5	5	3	6	6	6	1	1	1	5	5	5
206	20	female	Liberal	10	5	3	3	3	3	6	6	6	3	3	5	5	5	5	5	6	6	6	5	5	5	7	5	4	4	5	3	3
207	18	female	Liberal	14	4	4	3	3	5	4	5	5	3	3	2	6	4	6	6	4	4	5	5	4	5	5	5	5	4	4	4	4
208	18	male	Medicine	9	2	3	2	2	2	3	5	5	2	2	3	3	4	4	4	4	3	3	3	5	5	7	3	4	4	6	6	4
209	19	male	Engineering	10	3	3	6	3	3	5	5	4	3	3	4	3	4	3	6	5	5	4	1	5	5	5	3	3	3	5	5	3
210	19	female	Liberal	11	4	4	4	4	4	5	5	4	3	3	3	4	4	4	4	5	5	4	4	4	4	6	6	6	6	6	5	4
211	18	male	Science	11	3	4	2	5	4	3	4	6	4	4	5	6	3	3	4	5	5	4	4	6	5	6	4	5	4	5	5	5
212	19	male	Engineering	9	4	5	4	3	3	3	5	5	4	4	3	4	5	6	6	5	5	5	4	5	5	6	4	4	4	4	4	4
213	19	male	Engineering	11	4	4	3	3	3	3	4	5	2	2	3	4	4	3	3	4	4	3	3	4	4	5	2	2	2	5	5	5
214	19	male	Liberal	11	2	2	3	4	4	3	5	5	4	3	3	4	4	4	5	3	5	3	4	4	5	3	5	3	5	4	5	3
215	20	female	Engineering	10	4	4	3	2	2	4	5	5	2	2	4	3	3	3	3	4	5	4	4	4	4	5	3	3	3	4	4	4
216	18	female	Engineering	11	4	4	3	3	3	4	3	5	3	3	4	4	4	4	4	5	5	4	4	4	4	6	3	3	3	6	6	6
217	18	male	Science	12	4	5	3	2	5	4	5	6	4	4	5	6	5	5	5	6	5	5	4	6	6	7	5	6	5	5	4	4
218	21	male	Engineering	11	5	5	5	5	5	6	6	5	5	5	4	4	4	3	5	5	5	4	3	5	5	5	4	4	3	5	4	3
219	19	male	Engineering	5	4	5	4	4	5	5	5	6	5	5	6	6	5	5	5	5	5	5	4	5	5	6	4	4	5	5	5	3
220	18	male	Science	9	3	1	1	1	1	1	1	6	4	2	2	2	4	5	6	3	3	3	2	2	5	5	1	1	1	1	1	1
221	21	male	Science	13	2	2	2	1	2	1	1	4	1	2	4	4	2	2	2	3	2	2	2	3	5	6	2	2	2	6	6	6
222	19	female	Engineering	14	5	6	5	5	5	6	6	5	5	6	6	7	6	6	6	7	7	6	7	6	6	7	6	6	6	4	4	4
223	18	male	Engineering	8	5	5	4	4	3	4	5	4	3	3	4	5	5	4	5	5	5	4	4	6	6	6	4	4	4	5	4	3
224	19	male	Engineering	12	4	4	3	2	4	5	5	5	4	3	4	4	4	5	4	4	6	5	5	4	4	5	3	3	3	4	4	4
225	19	male	Engineering	11	2	2	3	2	2	3	5	4	3	2	2	3	2	2	2	2	2	2	2	3	4	6	2	2	2	5	6	6
226	20	male	Science	6	4	5	5	5	4	5	6	5	4	3	4	5	5	5	5	4	5	6	5	3	4	5	5	5	5	3	4	4
227	21	male	Engineering	10	6	6	5	5	5	5	7	6	5	7	5	6	6	5	5	7	6	5	5	6	6	7	5	5	5	5	5	5
228	18	male	Engineering	11	3	3	2	3	3	3	3	4	3	2	3	3	3	3	3	4	4	3	3	4	5	5	3	3	3	5	5	5
229	20	female	Liberal	12	5	4	3	3	5	4	5	3	5	5	4	4	4	4	5	3	5	4	4	3	5	6	3	3	5	4	4	4
230	21	female	Liberal	11	5	6	4	4	5	5	5	5	4	4	5	5	4	4	4	5	5	5	4	4	4	5	3	3	3	4	4	4
231	19	female	Liberal	11	5	5	5	2	4	4	5	5	3	3	3	3	4	5	6	5	5	5	3	2	3	5	4	4	4	5	5	5
232	19	female	Engineering	13	3	3	3	3	2	4	5	5	3	3	5	5	4	5	4	3	3	4	4	3	5	5	4	4	4	5	5	3
233	22	female	Engineering	12	3	3	3	2	2	2	2	3	3	2	3	2	2	2	2	3	3	3	3	3	5	5	3	3	3	6	6	6
234	20	male	Science	6	4	5	5	4	5	5	6	6	4	3	5	3	5	5	5	4	5	6	5	6	6	5	6	3	3	5	5	3
235	19	female	Liberal	10	4	5	4	4	3	3	5	3	3	3	3	4	3	3	3	5	4	5	3	3	3	5	3	3	3	5	5	3
236	19	female	Science	15	5	6	6	4	5	7	6	6	5	5	5	5	6	6	6	7	7	6	6	6	6	6	4	4	4	3	3	3
237	19	male	Medicine	13	5	4	5	5	4	6	5	5	4	4	6	5	5	5	6	6	6	6	5	6	6	6	3	3	3	5	5	5
238	19	male	Science	8	4	5	4	3	4	3	4	5	4	4	5	4	5	6	6	6	6	6	6	5	6	7	5	5	6	5	5	4
239	17	male	Engineering	7	3	3	5	3	4	5	4	5	3	5	3	5	6	4	4	4	5	6	5	3	5	5	1	4	2	5	3	4
240	19	male	Engineering	10	4	4	3	4	5	5	5	5	4	3	5	4	5	4	4	5	5	5	4	4	5	5	4	4	4	5	4	5
241	18	female	Liberal	7	1	1	1	1	2	1	1	4	1	1	1	3	2	2	7	5	4	3	2	6	6	7	5	1	1	7	7	7
242	19	male	Engineering	12	5	5	5	3	4	4	5	5	5	5	5	5	5	5	5	5	5	6	5	5	5	5	4	6	5	3	3	3
243	19	male	Science	11	5	5	3	5	5	3	3	5	3	3	3	3	3	4	4	5	4	5	5	3	4	6	2	2	2	4	4	4
244	20	female	Liberal	11	3	3	3	3	4	4	5	5	3	3	4	5	4	4	4	5	6	5	4	5	5	7	4	4	4	6	6	6
245	19	male	Medicine	10	5	5	5	4	4	5	5	6	5	4	6	5	4	5	5	7	7	6	6	5	5	5	4	1	6	5	4	4
246	19	male	Engineering	10	4	3	2	1	1	4	6	7	5	4	6	6	5	4	7	6	6	5	4	7	7	7	4	4	4	6	6	6
247	17	female	Liberal	7	4	4	2	5	4	4	3	6	3	2	4	5	3	3	6	5	5	4	3	5	5	7	5	4	3	7	6	5
248	19	female	Liberal	13	5	6	5	4	4	5	5	5	4	4	5	5	4	4	4	7	6	5	4	6	6	6	4	4	4	5	5	5
249	19	female	Liberal	10	3	3	3	3	3	4	4	4	3	3	3	3	3	3	3	4	4	5	4	3	3	4	3	3	3	5	5	5
250	19	female	Science	10	3	3	2	2	2	2	3	2	2	2	2	4	3	3	3	3	3	3	3	4	5	5	3	3	3	5	5	5
251	20	male	Medicine	11	5	5	4	3	5	5	4	5	3	3	5	6	7	6	5	5	6	6	5	6	6	7	4	5	4	3	4	5
252	20	male	Engineering	12	1	1	2	1	3	2	2	4	1	1	3	3	3	2	3	4	4	4	4	5	5	7	1	1	1	7	7	7
253	19	male	Engineering	8	1	4	2	4	3	3	3	4	1	1	1	4	4	4	4	4	4	2	4	3	3	4	2	2	2	5	5	5
254	18	female	Liberal	10	3	3	2	2	2	1	2	2	3	1	2	3	2	2	3	3	2	3	2	2	2	3	3	3	3	2	2	3
255	20	female	Liberal	11	3	3	2	1	2	3	2	2	2	2	3	4	4	4	4	4	4	3	3	5	5	7	1	2	2	7	7	7
256	18	female	Liberal	11	3	3	3	3	4	2	4	3	3	3	2	5	4	4	4	4	5	4	4	5	6	7	5	5	5	6	6	5
257	18	female	Science	9	3	3	3	3	3	3	4	4	2	2	4	5	3	3	5	3	5	5	4	5	5	7	4	5	4	7	7	7
258	19	female	Science	13	6	6	5	4	6	5	6	6	5	4	4	5	6	6	6	6	6	6	5	5	6	7	4	5	6	5	5	4
259	19	male	Engineering	13	4	4	3	3	5	4	6	6	4	3	5	5	4	4	5	6	6	6	5	5	5	6	4	4	4	5	5	4
260	19	male	Engineering	9	5	6	4	5	6	4	5	7	4	5	7	7	5	5	6	6	7	5	5	6	7	7	4	5	4	5	2	2
261	18	female	Science	8	5	5	4	3	3	5	4	5	4	3	4	5	4	4	5	5	5	4	4	4	4	5	4	4	4	5	5	4
262	18	female	Liberal	11	5	6	4	4	6	6	6	6	5	5	5	6	5	5	5	5	5	5	5	5	5	6	4	5	5	5	5	5
263	19	male	Engineering	12	5	3	5	5	5	3	5	3	5	5	3	5	5	5	5	5	5	4	3	5	4	4	5	5	4	5	4	5
264	19	female	Liberal	13	5	5	3	4	5	5	4	5	4	5	4	3	3	3	4	6	6	4	3	4	6	6	4	4	4	4	4	3
265	18	female	Science	10	2	2	2	3	2	2	4	4	3	3	4	3	4	3	5	4	4	3	3	5	5	5	3	3	3	5	5	5
266	19	female	Engineering	11	5	5	5	4	4	5	5	5	3	3	5	3	3	5	4	5	4	4	4	4	5	6	4	4	4	5	5	3
267	19	female	Engineering	11	4	4	4	4	4	4	4	4	3	3	2	3	3	3	3	3	4	3	3	7	7	7	3	3	3	3	3	3
268	19	female	Medicine	11	5	5	2	3	4	5	4	5	5	4	6	5	5	5	5	7	7	6	5	5	5	6	5	5	4	3	3	3
269	21	male	Science	11	6	6	5	4	6	6	7	7	6	5	7	7	7	4	6	7	7	7	6	7	7	7	6	7	6	5	5	5
270	18	female	Medicine	10	4	5	3	4	4	4	6	6	5	3	5	4	5	4	5	5	5	3	3	6	6	6	2	4	2	5	5	5
271	18	male	Engineering	6	2	1	2	2	2	2	3	6	2	2	4	3	3	3	3	2	2	2	2	4	6	6	2	2	3	6	6	6
272	19	male	Engineering	13	6	5	4	3	6	6	6	6	6	6	4	5	6	6	6	6	5	6	6	5	5	6	5	5	4	2	2	2
273	19	male	Engineering	10	4	5	4	4	3	4	4	4	4	3	3	4	4	5	5	5	5	5	3	5	5	5	4	4	4	6	6	6
274	18	male	Engineering	10	5	5	5	5	6	5	5	5	4	4	4	5	5	4	5	5	5	4	4	6	6	6	4	4	4	5	5	5
275	19	male	Science	11	3	3	3	3	3	3	5	5	3	3	3	3	2	2	5	5	5	4	2	5	5	5	3	4	4	6	6	6
276	19	female	Medicine	11	3	3	1	4	4	2	2	2	2	2	2	2	2	4	4	4	3	3	3	4	4	6	4	4	4	6	6	6
277	20	male	Liberal	7	5	5	5	4	4	4	5	5	5	5	5	4	4	4	5	5	5	5	4	5	5	5	5	4	4	4	4	4
278	18	male	Liberal	10	6	5	6	5	4	5	6	4	5	6	5	4	5	5	6	6	4	6	5	6	5	4	6	6	4	4	5	4
279	19	male	Liberal	13	5	5	4	4	5	5	6	7	5	4	4	6	6	5	5	6	6	7	5	7	7	7	4	5	4	6	6	5
280	19	male	Liberal	10	5	5	4	5	5	6	6	4	5	5	5	5	5	5	5	6	6	6	6	6	5	6	5	6	5	5	5	6
281	18	male	Engineering	13	4	3	3	3	2	4	4	5	4	3	5	4	4	5	5	6	6	5	5	5	6	7	5	4	5	5	5	3
282	20	female	Liberal	12	4	4	2	2	3	3	3	3	3	3	3	4	4	4	4	5	5	4	4	5	5	6	3	4	4	6	6	6
283	18	female	Medicine	13	3	4	2	2	2	5	3	4	4	3	4	4	3	3	4	3	3	2	2	4	5	5	4	4	4	5	5	3
284	19	female	Liberal	10	3	3	2	2	2	3	5	5	2	2	3	5	3	4	4	5	5	5	5	4	4	6	4	4	4	6	6	3
285	18	male	Science	11	2	2	2	2	2	2	3	3	1	2	2	2	2	2	2	2	2	2	2	4	4	6	2	2	2	6	6	6
286	19	female	Liberal	9	1	2	1	2	2	2	3	3	1	1	3	3	2	2	3	3	5	3	2	6	6	6	3	2	4	6	7	7
287	18	male	Engineering	8	3	2	3	3	1	4	5	5	3	2	4	4	4	3	5	5	4	3	3	5	5	7	2	4	3	6	6	5
288	18	female	Liberal	10	3	5	2	2	3	3	5	4	2	3	2	4	3	3	4	4	3	3	3	3	4	6	2	4	3	6	6	6
289	18	female	Science	12	6	6	3	4	6	4	6	6	5	5	7	6	6	6	6	6	6	5	6	6	6	7	5	4	5	4	5	4
290	19	male	Science	13	5	5	3	4	4	5	6	6	3	2	4	6	5	4	5	6	5	5	5	6	6	7	3	5	5	7	7	7
291	18	male	Engineering	15	5	5	3	5	4	7	6	4	5	5	6	5	4	4	6	6	6	5	4	6	6	7	5	5	5	5	3	2
292	19	male	Engineering	10	3	3	3	3	3	3	4	3	2	2	2	4	4	3	4	3	4	4	4	3	3	3	2	2	2	6	6	6
293	18	female	Liberal	11	4	4	3	4	6	4	5	5	4	4	5	5	5	4	5	5	5	4	4	6	6	7	5	5	5	6	5	5
294	19	male	Science	10	4	5	3	3	4	5	6	5	5	4	4	5	5	5	5	5	5	5	4	6	6	5	4	4	4	5	5	5
295	19	female	Liberal	13	5	5	4	3	6	4	6	4	3	3	5	5	5	5	5	7	7	6	5	6	6	6	6	6	5	5	3	3
296	18	male	Liberal	13	7	7	5	4	5	7	5	7	7	7	7	7	7	5	7	7	5	5	4	7	6	7	4	7	7	1	1	1
297	20	female	Liberal	12	3	3	3	3	4	5	4	4	4	3	5	4	4	5	5	4	5	4	3	5	4	3	5	4	3	5	5	3
298	19	female	Medicine	11	5	5	4	6	4	5	6	6	5	6	5	5	5	6	6	6	5	6	6	6	6	7	4	4	5	3	3	3
299	18	female	Liberal	10	4	5	4	5	5	3	5	5	3	3	3	3	3	3	3	4	5	3	3	4	4	6	4	4	4	5	5	5
300	18	male	Medicine	13	6	5	4	5	6	6	4	6	6	6	7	6	6	6	6	7	7	6	7	5	5	6	6	6	6	5	3	3
301	18	female	Medicine	12	5	5	5	3	3	5	4	5	4	3	3	4	4	5	4	6	6	5	5	4	5	7	3	3	3	6	6	5
302	19	female	Engineering	12	5	4	5	5	5	4	6	5	5	5	5	4	4	5	4	4	4	4	4	5	6	5	5	5	6	5	5	5
303	19	female	Medicine	8	6	4	3	3	4	4	4	4	3	3	4	5	4	5	5	6	6	6	5	7	7	7	4	3	2	5	4	4
304	18	male	Engineering	12.5	6	5	6	4	4	4	6	4	4	3	4	6	5	6	6	6	6	6	5	6	6	6	5	5	5	6	6	4
